# Supplementary material for: Gene Expression Changes Induced by Exposure of RAW 264.7 Macrophages to Particulate Matter of Air Pollution: The Role of Endotoxins
Source: Biomolecules. 2022 Aug 10;12(8):1100. doi: 10.3390/biom12081100 (PMC9405577; doi:10.3390/biom12081100)
Supplement: Supplementary file 1 [file biomolecules-12-01100-s001.zip]

Archive with 5 entries (4 files):
- biomolecules-1831193-supplementary/
- biomolecules-1831193-supplementary/Roman et al_ final Supplementary Figures S1 and S2.pdf
- biomolecules-1831193-supplementary/Roman et al_Legends to Supplementary Tables.pdf
- biomolecules-1831193-supplementary/Tab S1.xlsx
- biomolecules-1831193-supplementary/Tab S2.xlsx
