# Supplementary material for: Gene Expression Changes Induced by Exposure of RAW 264.7 Macrophages to Particulate Matter of Air Pollution: The Role of Endotoxins
Source: Biomolecules. 2022 Aug 10;12(8):1100. doi: 10.3390/biom12081100 (PMC9405577; doi:10.3390/biom12081100)
Supplement: Supplementary file 1 [file biomolecules-12-01100-s001.zip › biomolecules-1831193-supplementary/Tab S1.xlsx]

## Sheet: data
Gene_name	Cluster	Description	ANOVA_time	ANOVA_treatment	ANOVA_interaction	CTRL_4_mean	CTRL_48_mean	CTRL_448_mean	LAp1_4_pval	LAp1_4_bonf	LAp1_4_mean	LAp1_4_fd	LAp1_48_pval	LAp1_48_bonf	LAp1_48_mean	LAp1_48_fd	C448_LAp1_4_pval	C448_LAp1_4_bonf	C448_LAp1_4_fd	C448_LAp1_48_pval	C448_LAp1_48_bonf	C448_LAp1_48_fd	LAp100_4_pval	LAp100_4_bonf	LAp100_4_mean	LAp100_4_fd	LAp100_48_pval	LAp100_48_bonf	LAp100_48_mean	LAp100_48_fd	C448_LAp100_4_pval	C448_LAp100_4_bonf	C448_LAp100_4_fd	C448_LAp100_48_pval	C448_LAp100_48_bonf	C448_LAp100_48_fd	NIST1_4_pval	NIST1_4_bonf	NIST1_4_mean	NIST1_4_fd	NIST1_48_pval	NIST1_48_bonf	NIST1_48_mean	NIST1_48_fd	C448_NIST1_4_pval	C448_NIST1_4_bonf	C448_NIST1_4_mean	C448_NIST1_4_fd	C448_NIST1_48_pval
Arid5a	1	AT rich interactive domain 5A (MRF1-like)	1.5229e-07	2.69615e-18	4.74442e-07	4.3801	4.3815	4.3808	0.0334955	1	4.5648	0.1847	0.565329	1	4.4295	0.048	0.0102538	1	0.184	0.410681	1	0.0487	0.000355516	0.523319	4.7918	0.4117	0.501177	1	4.4346	0.0532	1.58669e-05	0.023356	0.411	0.340676	1	0.0538	0.249506	1	4.567	0.1868	0.0428282	1	4.6304	0.2489	0.10672	1	4.567	0.1862	0.00441782
Cd28	6	CD28 antigen	0.00121505	5.02673e-21	3.41626e-05	7.6263	7.6621	7.6442	0.0223341	1	7.3995	-0.2268	6.53933e-05	0.096259	7.2776	-0.3844	0.00157037	1	-0.2447	6.85427e-06	0.010089	-0.3666	0.000214861	0.316276	7.0287	-0.5976	0.000295138	0.434442	7.0837	-0.5783	8.72921e-07	0.001285	-0.6155	4.02615e-06	0.005926	-0.5604	0.0449269	1	7.3499	-0.2764	0.170684	1	7.5646	-0.0974	0.00377398	1	7.3499	-0.2943	0.172303
Gm7609	1	predicted pseudogene 7609	1	4.39768e-27	2.14363e-08	6.2944	6.7573	6.5258	0.0120066	1	6.7355	0.4411	0.122328	1	7.0695	0.3122	0.232489	1	0.2097	0.0135634	1	0.5436	1.08334e-06	0.001595	8.2386	1.9442	3.04749e-06	0.004486	8.4925	1.7352	7.09997e-07	0.001045	1.7128	1.85558e-07	0.000273	1.9666	0.00210713	1	6.8498	0.5554	0.559825	1	6.6815	-0.0758	0.0700322	1	6.8498	0.3239	0.359456
Klhl30	6	kelch-like 30 (Drosophila)	7.75924e-10	1.39294e-17	0.00093456	6.7344	7.0875	6.9109	0.301938	1	6.5551	-0.1794	0.0585814	1	6.7639	-0.3236	0.0551448	1	-0.3559	0.346546	1	-0.1471	0.00228757	1	5.8036	-0.9308	0.000758895	1	6.2091	-0.8783	8.68408e-05	0.12783	-1.1073	0.00084203	1	-0.7018	0.0116928	1	6.2955	-0.4389	0.155144	1	6.895	-0.1925	0.0020766	1	6.2955	-0.6154	0.911909
Serpinb8	6	serine (or cysteine) peptidase inhibitor, clade B, member 8	3.64922e-12	3.17966e-19	1.4439e-12	7.459	7.5205	7.4898	0.540901	1	7.5208	0.0618	0.0545216	1	7.6369	0.1164	0.673906	1	0.031	0.00533799	1	0.1472	0.00205979	1	7.7153	0.2563	4.02654e-06	0.005927	6.6054	-0.9151	0.000639578	0.941459	0.2256	3.4584e-09	5e-06	-0.8844	0.00543467	1	7.6709	0.2119	0.0458849	1	7.4142	-0.1063	0.00295207	1	7.6709	0.1811	0.0761922
5430435G22Rik	6	RIKEN cDNA 5430435G22 gene	1	2.81073e-29	1.08649e-20	8.8827	8.8822	8.8824	0.110218	1	9.0354	0.1527	0.0621927	1	8.7026	-0.1796	0.0569197	1	0.1529	0.0176995	1	-0.1799	0.219163	1	9.0026	0.1199	9.86314e-05	0.145185	8.1028	-0.7794	0.136259	1	0.1202	4.14219e-07	0.00061	-0.7797	0.0633153	1	9.0211	0.1384	0.256415	1	8.7786	-0.1036	0.0465748	1	9.0211	0.1386	0.145185
Ube2t	6	ubiquitin-conjugating enzyme E2T (putative)	1	2.04838e-16	1	6.2	6.4623	6.3311	0.911931	1	6.1872	-0.0129	0.442414	1	6.3536	-0.1087	0.27804	1	-0.144	0.867839	1	0.0225	0.520587	1	6.2734	0.0734	0.00574512	1	5.9847	-0.4776	0.651134	1	-0.0578	0.0187387	1	-0.3465	0.319721	1	6.3232	0.1231	0.530834	1	6.3755	-0.0867	0.95085	1	6.3232	-0.008	0.74142
Kif14	7	kinesin family member 14	1	1.78303e-16	0.000529094	5.8359	6.0889	5.9624	0.436135	1	5.9348	0.0989	0.31332	1	6.2067	0.1178	0.821933	1	-0.0276	0.0439768	1	0.2443	0.962962	1	5.8392	0.0033	0.00857295	1	5.4942	-0.5947	0.248325	1	-0.1232	0.00482791	1	-0.4682	0.830117	1	5.8677	0.0317	0.69017	1	6.0326	-0.0563	0.483983	1	5.8677	-0.0948	0.569417
Aspm	7	asp (abnormal spindle)-like, microcephaly associated (Drosophila)	0.912836	6.16709e-20	2.47254e-08	6.6188	6.6456	6.6322	0.212541	1	6.385	-0.2338	0.453473	1	6.7129	0.0674	0.0576572	1	-0.2472	0.402491	1	0.0807	0.0401137	1	6.3138	-0.305	9.03825e-05	0.133043	5.7694	-0.8762	0.00314391	1	-0.3184	4.55598e-06	0.006706	-0.8628	0.581279	1	6.4825	-0.1364	0.265111	1	6.7406	0.095	0.368589	1	6.4825	-0.1497	0.254466
Ptgs2	1	prostaglandin-endoperoxide synthase 2	8.23911e-09	9.13627e-18	1.48149e-05	6.7762	7.0742	6.9252	0.0286175	1	8.0074	1.2311	0.0562242	1	8.0725	0.9983	0.00479191	1	1.0821	0.00350447	1	1.1473	9.26005e-07	0.001363	9.1933	2.417	0.0047584	1	7.345	0.2708	2.51328e-09	4e-06	2.268	0.0038241	1	0.4198	6.6357e-05	0.097677	7.8823	1.106	0.851832	1	7.0846	0.0104	6.91171e-06	0.010174	7.8823	0.957	0.178293
Rgs16	1	regulator of G-protein signaling 16	4.48925e-16	1.4679e-19	2.19535e-19	3.9305	4.0641	3.9973	0.0892838	1	4.1654	0.2349	0.698929	1	4.1586	0.0945	0.316861	1	0.1681	0.361197	1	0.1613	0.904006	1	3.9454	0.0149	0.822949	1	4.0146	-0.0495	0.752561	1	-0.0519	0.913775	1	0.0173	0.282398	1	4.0709	0.1404	0.321397	1	3.8399	-0.2242	0.656117	1	4.0709	0.0737	0.327555
Pyhin1	1	pyrin and HIN domain family, member 1	5.21116e-06	1.04174e-20	1.7023e-08	2.5866	2.4803	2.5334	0.742379	1	2.7097	0.1231	0.0382092	1	3.2648	0.7845	0.533998	1	0.1763	0.0084666	1	0.7313	0.69284	1	2.6729	0.0863	0.755738	1	2.5624	0.0821	0.484162	1	0.1395	0.886553	1	0.029	0.533611	1	2.7164	0.1298	0.721056	1	2.5692	0.0889	0.349477	1	2.7164	0.1829	0.854285
Exo1	6	exonuclease 1	1	7.82232e-22	0.000930694	6.7649	6.9361	6.8505	0.216732	1	6.673	-0.092	0.0193943	1	6.7082	-0.2279	0.0399037	1	-0.1775	0.0706983	1	-0.1423	5.68413e-05	0.08367	6.3354	-0.4295	0.14152	1	6.7724	-0.1637	1.65684e-05	0.024389	-0.5151	0.366831	1	-0.0781	0.133522	1	6.6296	-0.1353	0.0865402	1	6.7702	-0.1659	0.0200719	1	6.6296	-0.2209	0.307383
Nsl1	6	NSL1, MIND kinetochore complex component, homolog (S. cerevisiae)	1	1.63663e-16	0.00637516	6.8936	7.2159	7.0548	0.653924	1	6.9544	0.0608	0.165087	1	7.1003	-0.1156	0.450539	1	-0.1004	0.709873	1	0.0455	0.0860422	1	6.644	-0.2496	0.00505549	1	6.6834	-0.5325	0.00808522	1	-0.4107	0.0215029	1	-0.3713	0.209068	1	6.7077	-0.1859	0.304793	1	7.0671	-0.1488	0.0229933	1	6.7077	-0.347	0.931673
Nek2	7	NIMA (never in mitosis gene a)-related expressed kinase 2	0.00019995	2.76626e-25	1.07749e-14	8.0302	8.2781	8.1542	0.494098	1	7.9684	-0.0618	0.0439806	1	8.1985	-0.0797	0.0632702	1	-0.1858	0.552403	1	0.0443	0.254147	1	7.9289	-0.1013	4.83394e-05	0.071156	7.5311	-0.7471	0.0269973	1	-0.2252	2.33737e-05	0.034406	-0.6231	0.293142	1	7.946	-0.0842	0.00044921	0.661237	8.1038	-0.1743	0.0327857	1	7.946	-0.2081	0.49403
Slc40a1	5	solute carrier family 40 (iron-regulated transporter), member 1	1	2.95828e-26	9.24371e-08	5.2026	5.6692	5.4359	0.458499	1	5.3435	0.1409	0.00287688	1	4.9181	-0.7511	0.656843	1	-0.0924	0.0145039	1	-0.5178	2.25065e-07	0.000331	8.1672	2.9645	1.08153e-05	0.01592	7.7876	2.1185	3.15759e-08	4.6e-05	2.7313	1.10121e-07	0.000162	2.3517	0.16327	1	5	-0.2026	0.29944	1	5.4815	-0.1877	0.0392691	1	5	-0.4359	0.804645
Slc39a10	6	solute carrier family 39 (zinc transporter), member 10	5.98627e-05	1.22509e-21	2.14751e-07	8.0854	7.8835	7.9845	0.246221	1	7.9724	-0.1129	0.571069	1	7.8332	-0.0504	0.894324	1	-0.012	0.115339	1	-0.1513	4.84751e-06	0.007136	5.8716	-2.2138	1.26819e-05	0.018668	7.0448	-0.8387	5.76849e-09	8e-06	-2.1128	3.53464e-07	0.00052	-0.9396	0.336649	1	7.9836	-0.1018	0.183378	1	7.977	0.0935	0.992387	1	7.9836	-0.0009	0.926571
Klf7	3	Kruppel-like factor 7 (ubiquitous)	0.0210594	3.96872e-13	0.000185513	6.8803	7.1628	7.0215	0.0216454	1	7.2611	0.3809	0.00337553	1	7.5555	0.3927	0.0704634	1	0.2396	0.00153447	1	0.534	0.000985077	1	7.5959	0.7156	0.0172316	1	6.8444	-0.3184	0.000598069	0.880357	0.5743	0.197564	1	-0.1772	0.00643479	1	7.377	0.4967	0.443687	1	7.0711	-0.0917	0.0127008	1	7.377	0.3555	0.718184
Gm7609	1	predicted pseudogene 7609	1.28802e-08	1.32246e-24	1.41355e-14	6.7947	6.9043	6.8495	0.165308	1	6.8893	0.0946	0.000111103	0.163544	7.3291	0.4248	0.500301	1	0.0398	3.36046e-06	0.004947	0.4796	0.0111154	1	7.0907	0.2959	0.602924	1	6.8652	-0.0391	0.00532571	1	0.2412	0.808945	1	0.0157	0.360519	1	6.8476	0.0529	0.595495	1	6.9555	0.0511	0.972277	1	6.8476	-0.0019	0.181366
Hjurp	7	Holliday junction recognition protein	1.13781e-09	1.47998e-21	1.38428e-15	8.6953	8.8813	8.7883	0.187904	1	8.6096	-0.0857	0.952544	1	8.8843	0.003	0.0287965	1	-0.1787	0.179224	1	0.096	0.00215096	1	8.3917	-0.3036	0.000115163	0.169519	8.1871	-0.6942	0.00022195	0.32671	-0.3966	1.7088e-05	0.025154	-0.6012	0.146128	1	8.6214	-0.0739	0.13972	1	8.7337	-0.1476	0.0289493	1	8.6214	-0.1669	0.521817
Pdcd1	1	programmed cell death 1	3.34153e-23	1.29201e-15	2.17031e-19	5.9286	5.9458	5.9372	0.00574356	1	6.292	0.3635	0.291475	1	5.8029	-0.1429	0.000170874	0.251526	0.3548	0.197359	1	-0.1343	0.00442984	1	6.5275	0.5989	9.38404e-05	0.138133	5.1373	-0.8086	8.09986e-05	0.11923	0.5903	1.24695e-06	0.001836	-0.7999	0.0225703	1	6.385	0.4564	0.446787	1	5.8858	-0.06	0.00137063	1	6.385	0.4478	0.485401
Mcm6	6	minichromosome maintenance deficient 6 (MIS5 homolog, S. pombe) (S. cerevisiae)	1	5.18781e-27	3.71709e-11	8.7927	8.7381	8.7654	0.000150034	0.22085	8.4576	-0.3351	0.0129462	1	8.5779	-0.1602	1.10846e-05	0.016317	-0.3078	0.000595637	0.876777	-0.1875	0.00014858	0.21871	7.9559	-0.8369	0.00517411	1	8.9037	0.1656	5.21718e-07	0.000768	-0.8095	0.00236162	1	0.1383	0.00203966	1	8.4663	-0.3264	0.0141148	1	8.6009	-0.1372	0.000142852	0.210278	8.4663	-0.2991	0.000836585
Ikbke	1	inhibitor of kappaB kinase epsilon	3.96329e-16	2.0222e-22	3.46733e-16	6.1071	6.1963	6.1517	0.00044464	0.65451	6.7809	0.6738	8.98396e-05	0.132244	7.0758	0.8795	4.41552e-05	0.064996	0.6292	8.60854e-07	0.001267	0.9241	0.000309773	0.455987	7.2022	1.0951	0.00104559	1	6.8469	0.6506	4.6652e-06	0.006867	1.0505	2.36443e-05	0.034804	0.6952	0.000513	0.755136	6.9509	0.8437	0.520365	1	6.2749	0.0785	1.93865e-05	0.028537	6.9509	0.7991	0.23213
Rgs1	3	regulator of G-protein signaling 1	1	6.66157e-21	1	4.6248	4.6421	4.6335	0.48205	1	4.6854	0.0606	0.906739	1	4.6661	0.024	0.679486	1	0.0519	0.814454	1	0.0326	2.34806e-05	0.034563	6.0471	1.4223	0.000514942	0.757994	5.9082	1.266	1.14203e-06	0.001681	1.4136	1.87819e-06	0.002765	1.2747	0.270612	1	4.8133	0.1885	0.794773	1	4.7009	0.0588	0.261271	1	4.8133	0.1798	0.659371
Tor3a	1	torsin family 3, member A	6.81227e-11	2.59322e-18	7.94777e-13	7.673	7.7834	7.7282	0.321545	1	7.7982	0.1253	0.0154541	1	8.0008	0.2174	0.466453	1	0.0701	0.0107717	1	0.2726	0.0130261	1	8.2016	0.5286	0.0136467	1	8.0286	0.2453	0.00190112	1	0.4734	0.00721341	1	0.3005	0.0618572	1	7.9731	0.3002	0.517907	1	7.719	-0.0644	0.0360119	1	7.9731	0.245	0.927581
Nuf2	7	NUF2, NDC80 kinetochore complex component, homolog (S. cerevisiae)	6.65201e-10	2.15854e-30	1.77676e-16	9.0562	9.0215	9.0389	0.0810627	1	8.8236	-0.2327	0.578265	1	8.9893	-0.0322	0.0170467	1	-0.2153	0.543075	1	-0.0496	0.0048467	1	8.5889	-0.4673	2.22467e-06	0.003275	8.3554	-0.6661	0.000106638	0.156971	-0.4499	3.35842e-06	0.004944	-0.6834	0.250835	1	8.9041	-0.1522	0.714429	1	9.0301	0.0086	0.12752	1	8.9041	-0.1348	0.904586
AI607873	1	expressed sequence AI607873	3.0259e-11	1.25497e-15	4.42187e-10	5.4059	5.6872	5.5466	0.00642011	1	5.901	0.4951	0.832365	1	5.7283	0.0411	0.0502349	1	0.3545	0.29969	1	0.1817	0.000559271	0.823247	6.1944	0.7885	0.0237766	1	5.112	-0.5751	0.00218517	1	0.6478	0.0277019	1	-0.4345	0.0445381	1	5.7373	0.3313	0.913206	1	5.7111	0.0239	0.268445	1	5.7373	0.1907	0.378672
Ifi204	1	interferon activated gene 204	6.27932e-11	3.65805e-20	3.59115e-11	6.2663	6.1123	6.1893	0.366282	1	6.4555	0.1892	0.0066503	1	6.9078	0.7955	0.114748	1	0.2662	0.00225348	1	0.7185	0.0862136	1	6.744	0.4777	0.0149376	1	5.7074	-0.4048	0.0105893	1	0.5547	0.00705662	1	-0.4818	0.92092	1	6.2883	0.0221	0.350326	1	6.2993	0.1871	0.562226	1	6.2883	0.0991	0.534382
Mndal	1	myeloid nuclear differentiation antigen like	7.54003e-06	7.69207e-17	5.69653e-07	6.439	6.3401	6.3896	0.681119	1	6.4783	0.0393	0.256996	1	6.6336	0.2935	0.600956	1	0.0887	0.167351	1	0.244	0.172586	1	6.5996	0.1606	0.198559	1	5.9803	-0.3598	0.238782	1	0.2101	0.0398874	1	-0.4093	0.968806	1	6.4353	-0.0037	0.163353	1	6.7158	0.3757	0.785991	1	6.4353	0.0458	0.0767429
Mnda	1	myeloid cell nuclear differentiation antigen	6.52152e-09	4.42376e-19	1.19899e-10	7.4008	7.4373	7.419	0.376263	1	7.6118	0.211	0.0106383	1	8.0572	0.6198	0.257328	1	0.1927	0.000595147	0.876056	0.6381	0.00392774	1	7.8946	0.4939	0.0876475	1	7.065	-0.3723	0.000550944	0.810989	0.4756	0.0273971	1	-0.354	0.174988	1	7.5553	0.1545	0.18127	1	7.6289	0.1915	0.166375	1	7.5553	0.1362	0.0736275
Ifi203	1	interferon activated gene 203	7.20038e-05	5.02603e-22	6.28563e-09	6.288	6.4881	6.3881	0.449686	1	6.3894	0.1014	0.0456999	1	6.8772	0.3891	0.990714	1	0.0014	0.00591944	1	0.4891	0.0135843	1	6.7317	0.4437	0.00277445	1	6.0401	-0.448	0.0149326	1	0.3436	0.0116461	1	-0.348	0.0653401	1	6.5584	0.2704	0.285345	1	6.6485	0.1603	0.162807	1	6.5584	0.1703	0.0764832
Ifi202b	1	interferon activated gene 202B	0.000362188	3.78035e-22	4.47227e-05	6.6809	6.6163	6.6486	0.633922	1	6.7502	0.0692	0.0178796	1	7.2383	0.622	0.435043	1	0.1016	0.00174393	1	0.5897	0.000425493	0.626325	7.4872	0.8063	0.295556	1	6.7893	0.173	2.44021e-05	0.03592	0.8386	0.245824	1	0.1407	0.046836	1	6.9584	0.2775	0.18401	1	6.8742	0.2579	0.0200793	1	6.9584	0.3098	0.105272
Ifi205	1	interferon activated gene 205	2.1598e-10	4.66665e-15	8.43943e-14	3.3903	3.2898	3.3401	0.389962	1	3.6773	0.287	0.289	1	3.623	0.3332	0.147067	1	0.3372	0.204437	1	0.283	0.46179	1	3.275	-0.1153	0.365995	1	3.3988	0.109	0.573787	1	-0.0651	0.604744	1	0.0588	0.350637	1	3.2484	-0.1419	0.386363	1	3.1832	-0.1066	0.416532	1	3.2484	-0.0916	0.188799
Ephx1	6	epoxide hydrolase 1, microsomal	1	3.09404e-17	0.0653633	8.0773	8.3599	8.2186	0.0838369	1	8.345	0.2677	0.39087	1	8.2966	-0.0633	0.329389	1	0.1264	0.539076	1	0.078	0.023069	1	7.6859	-0.3914	1.3794e-05	0.020305	7.2923	-1.0676	0.00150554	1	-0.5327	2.56377e-05	0.037739	-0.9263	0.898646	1	8.1005	0.0231	0.383204	1	8.298	-0.0619	0.437381	1	8.1005	-0.1181	0.529757
Cenpf	6	centromere protein F	9.58319e-08	1.01095e-23	9.9336e-09	7.7854	7.4421	7.6137	0.0603287	1	7.4312	-0.3542	0.251215	1	7.62	0.1779	0.297443	1	-0.1825	0.970377	1	0.0062	0.0546594	1	7.4333	-0.3521	0.00167044	1	6.666	-0.7761	0.296391	1	-0.1805	0.000190977	0.281118	-0.9478	0.425452	1	7.6393	-0.1461	0.264941	1	7.6554	0.2133	0.885861	1	7.6393	0.0256	0.819558
Atf3	1	activating transcription factor 3	6.29608e-21	4.76196e-20	2.88472e-17	7.7898	7.7793	7.7846	0.0121359	1	8.1542	0.3644	0.605207	1	7.822	0.0426	0.000748172	1	0.3697	0.609804	1	0.0374	1.13057e-05	0.016642	8.9215	1.1317	0.0120585	1	8.0519	0.2726	1.07961e-08	1.6e-05	1.1369	0.00346736	1	0.2674	0.0402343	1	8.0117	0.2219	0.11993	1	7.5654	-0.214	0.00689276	1	8.0117	0.2271	0.0393814
Dtl	6	denticleless homolog (Drosophila)	0.000175089	5.4432e-28	4.14922e-10	8.2939	8.3631	8.3285	0.126294	1	8.1567	-0.1373	0.285052	1	8.2981	-0.0651	0.0235839	1	-0.1719	0.523805	1	-0.0305	5.818e-05	0.085641	7.6017	-0.6923	0.566988	1	8.3218	-0.0414	2.73703e-07	0.000403	-0.7269	0.901504	1	-0.0068	0.0205623	1	8.0887	-0.2052	0.770734	1	8.3388	-0.0243	0.0021102	1	8.0887	-0.2398	0.8679
Epm2a	6	epilepsy, progressive myoclonic epilepsy, type 2 gene alpha	0.00010736	1.23856e-11	0.000251365	5.6648	5.808	5.7364	0.416362	1	5.4896	-0.1752	0.44066	1	5.926	0.118	0.175102	1	-0.2468	0.249171	1	0.1896	0.00582762	1	4.8634	-0.8014	0.00210912	1	4.6724	-1.1356	0.000342147	0.503641	-0.873	0.000242138	0.356427	-1.064	0.166379	1	5.3791	-0.2857	0.772735	1	5.8561	0.048	0.0483767	1	5.3791	-0.3573	0.476703
Fam54a	7	family with sequence similarity 54, member A	1	9.88245e-11	0.0676851	5.1853	5.3658	5.2755	0.707207	1	5.2523	0.067	0.660296	1	5.4565	0.0907	0.888184	1	-0.0233	0.267608	1	0.181	0.959888	1	5.1783	-0.0069	0.0407067	1	4.9424	-0.4234	0.516033	1	-0.0972	0.0338003	1	-0.3331	0.870475	1	5.1648	-0.0205	0.632473	1	5.2785	-0.0874	0.446484	1	5.1648	-0.1108	0.983852
Sesn1	6	sestrin 1	0.0317459	7.4091e-27	7.61093e-12	7.8533	7.8193	7.8363	0.0593775	1	7.668	-0.1853	0.000191044	0.281216	7.5635	-0.2558	0.0143772	1	-0.1683	0.000182711	0.268951	-0.2728	8.57783e-05	0.126266	7.0635	-0.7898	3.46144e-07	0.00051	6.6794	-1.1399	1.49025e-07	0.000219	-0.7729	9.14373e-10	1e-06	-1.1569	0.0237356	1	7.5811	-0.2722	0.385021	1	7.7868	-0.0326	0.00248814	1	7.5811	-0.2552	0.329669
Cd24a	6	CD24a antigen	0.00433731	2.8076e-21	1.19199e-11	9.0854	8.8355	8.9605	0.133531	1	8.8257	-0.2598	0.587838	1	8.7813	-0.0542	0.309177	1	-0.1348	0.208828	1	-0.1791	0.000286076	0.421105	8.0031	-1.0823	2.37429e-06	0.003495	7.6548	-1.1807	1.46653e-05	0.021587	-0.9573	1.13381e-06	0.001669	-1.3056	0.139107	1	8.776	-0.3094	0.81712	1	8.8108	-0.0247	0.2273	1	8.776	-0.1845	0.296423
Gp49a	3	glycoprotein 49 A	1	3.29261e-19	1	8.5426	8.4112	8.4769	0.000382928	0.56367	8.8982	0.3556	0.00873562	1	9.1075	0.6963	0.0080464	1	0.4213	0.000609199	0.896741	0.6306	8.24028e-05	0.121297	9.6162	1.0736	0.000530381	0.780721	9.6623	1.2511	1.39272e-05	0.020501	1.1393	3.93163e-06	0.005787	1.1854	1.75713e-05	0.025865	9.1482	0.6056	0.191213	1	8.6876	0.2764	0.000368698	0.542724	9.1482	0.6713	0.141028
4632428N05Rik	6	RIKEN cDNA 4632428N05 gene	0.113377	2.16916e-23	5.8724e-10	8.8254	9.0064	8.9159	0.217682	1	8.9623	0.1369	0.00513603	1	8.7803	-0.226	0.610985	1	0.0464	0.153436	1	-0.1356	0.00346376	1	8.2782	-0.5472	1.57398e-06	0.002317	7.7295	-1.2768	6.71433e-05	0.098835	-0.6377	1.58097e-07	0.000233	-1.1864	0.482912	1	8.7457	-0.0798	0.208572	1	8.9316	-0.0748	0.0942823	1	8.7457	-0.1702	0.862005
Egr2	1	early growth response 2	3.93754e-23	7.27134e-12	1.22555e-19	5.576	5.8938	5.7349	0.00141436	1	6.2177	0.6416	0.0613768	1	5.7018	-0.192	0.00281019	1	0.4827	0.798491	1	-0.0331	0.000313015	0.460757	6.4315	0.8555	0.000122843	0.180826	4.9634	-0.9304	0.000208297	0.306613	0.6966	0.000179649	0.264443	-0.7715	0.000240254	0.353654	6.479	0.903	0.217199	1	6.0273	0.1335	0.000125919	0.185353	6.479	0.7441	0.0488263
Icosl	1	icos ligand	4.86529e-14	7.20668e-16	1.16601e-15	6.5442	7.0259	6.7851	0.00456279	1	7.173	0.6287	0.0726817	1	7.3261	0.3002	0.0597436	1	0.3879	0.0141595	1	0.5411	0.00131323	1	7.3233	0.779	0.0154205	1	6.5456	-0.4803	0.0139502	1	0.5382	0.222911	1	-0.2395	0.0102501	1	7.0923	0.548	0.423589	1	6.8801	-0.1458	0.127456	1	7.0923	0.3072	0.635023
Gadd45b	1	growth arrest and DNA-damage-inducible 45 beta	1.73806e-15	1.27213e-14	3.29251e-16	6.2834	6.3068	6.2951	0.162347	1	6.5799	0.2965	0.0039987	1	6.5718	0.265	0.0508338	1	0.2848	0.0509923	1	0.2767	0.0196004	1	6.9056	0.6222	0.122592	1	6.4981	0.1913	0.00113068	1	0.6105	0.173112	1	0.2029	0.300115	1	6.5139	0.2305	0.436144	1	6.3632	0.0564	0.148051	1	6.5139	0.2188	0.603165
Txnrd1	3	thioredoxin reductase 1	1.90112e-10	4.31002e-24	4.12087e-07	8.3583	8.366	8.3621	0.101615	1	8.4378	0.0795	0.862736	1	8.3806	0.0146	0.126161	1	0.0757	0.76511	1	0.0185	8.79827e-08	0.00013	9.6894	1.3311	3.97899e-06	0.005857	9.29	0.924	6.58836e-11	0	1.3273	2.35172e-09	3e-06	0.9279	0.0653853	1	8.4942	0.1359	0.179664	1	8.2649	-0.101	0.034966	1	8.4942	0.1321	0.0888211
Phlda1	1	pleckstrin homology-like domain, family A, member 1	8.00521e-16	1.21875e-17	8.75513e-14	4.0628	4.2186	4.1407	0.03673	1	4.6057	0.5429	0.293135	1	4.5046	0.2861	0.0162986	1	0.465	0.0666667	1	0.3639	6.42445e-06	0.009457	5.4506	1.3878	0.825245	1	4.2477	0.0291	2.52081e-07	0.000371	1.3099	0.32556	1	0.107	0.000525201	0.773095	4.7093	0.6465	0.727746	1	4.1485	-0.0701	0.000363753	0.535445	4.7093	0.5686	0.957173
Avil	4	advillin	6.4984e-20	3.75001e-21	4.53394e-20	3.1801	3.1037	3.1419	0.482061	1	3.2168	0.0366	0.0306346	1	3.3338	0.23	0.270875	1	0.0748	0.0135771	1	0.1918	0.312991	1	3.1072	-0.0729	8.89918e-06	0.0131	5.0576	1.9539	0.634855	1	-0.0347	3.41569e-09	5e-06	1.9157	0.670147	1	3.1431	-0.037	0.463036	1	3.0035	-0.1003	0.988082	1	3.1431	0.0012	0.163424
Ddit3	3	DNA-damage inducible transcript 3	1	2.69261e-17	1	6.9616	7.0178	6.9897	0.157125	1	7.2298	0.2682	0.41272	1	6.9027	-0.1151	0.112027	1	0.2401	0.54308	1	-0.087	0.000239176	0.352068	8.6291	1.6675	0.000156236	0.22998	8.2897	1.2719	1.7153e-06	0.002525	1.6394	4.98922e-06	0.007344	1.3	0.0542028	1	7.3787	0.4171	0.875462	1	7.0447	0.0269	0.0212594	1	7.3787	0.389	0.727735
Stat2	1	signal transducer and activator of transcription 2	7.3829e-07	5.69675e-17	1.86213e-12	6.4001	6.7931	6.5966	0.121205	1	6.7152	0.3151	0.118585	1	7.0531	0.26	0.528741	1	0.1185	0.0240919	1	0.4565	0.600982	1	6.5006	0.1005	0.103647	1	6.4582	-0.335	0.614989	1	-0.096	0.470735	1	-0.1385	0.687944	1	6.4609	0.0608	0.137453	1	6.4598	-0.3333	0.441102	1	6.4609	-0.1357	0.495598
Fbxo5	6	F-box protein 5	1	3.37402e-24	0.000884157	6.8537	6.8813	6.8675	0.193254	1	6.7181	-0.1356	0.557536	1	6.8206	-0.0607	0.104439	1	-0.1494	0.515053	1	-0.0469	0.00116821	1	6.6153	-0.2384	0.0343069	1	6.6472	-0.234	0.00238442	1	-0.2522	0.00525535	1	-0.2202	0.127687	1	6.7448	-0.1089	0.643668	1	6.832	-0.0493	0.108673	1	6.7448	-0.1227	0.631199
Stx11	1	syntaxin 11	4.88358e-05	4.3451e-14	2.8031e-06	3.7552	3.4791	3.6172	0.974065	1	3.7656	0.0103	0.041256	1	4.0167	0.5376	0.558498	1	0.1484	0.0463446	1	0.3995	0.0845933	1	4.0347	0.2794	0.204578	1	3.8441	0.365	0.0280025	1	0.4175	0.289108	1	0.227	0.673053	1	3.8373	0.0821	0.0689982	1	3.9195	0.4404	0.257531	1	3.8373	0.2202	0.108014
Tnfaip3	1	tumor necrosis factor, alpha-induced protein 3	5.40816e-21	1.37063e-23	1.54385e-21	5.5976	5.8311	5.7143	0.0140387	1	5.9152	0.3177	0.010023	1	6.2188	0.3876	0.0754845	1	0.2009	0.00057694	0.849256	0.5044	0.00121643	1	6.1115	0.514	0.00132542	1	5.3215	-0.5096	0.00263768	1	0.3972	0.00209929	1	-0.3928	0.000290235	0.427226	6.2056	0.6081	0.739954	1	5.7895	-0.0416	0.000477318	0.702613	6.2056	0.4913	0.506382
Cd24a	6	CD24a antigen	1	6.30061e-16	0.000155184	6.8315	6.6842	6.7578	0.448855	1	6.7619	-0.0696	0.541512	1	6.606	-0.0781	0.959435	1	0.0041	0.153477	1	-0.1518	0.000564607	0.831102	5.9812	-0.8503	0.000782827	1	5.4179	-1.2663	1.72654e-05	0.025415	-0.7766	3.69577e-06	0.00544	-1.3399	0.441123	1	6.7146	-0.1169	0.315365	1	6.7799	0.0958	0.700595	1	6.7146	-0.0433	0.790163
Cdk1	7	cyclin-dependent kinase 1	2.41656e-07	5.2117e-17	2.39614e-08	7.694	7.576	7.635	0.011977	1	7.354	-0.34	0.00879308	1	7.3555	-0.2206	0.00463472	1	-0.281	0.00385728	1	-0.2795	0.0248905	1	7.3574	-0.3365	0.0125597	1	7.1888	-0.3872	0.00996556	1	-0.2776	0.00103001	1	-0.4462	0.139961	1	7.518	-0.176	0.817651	1	7.5921	0.0161	0.18369	1	7.518	-0.117	0.594445
Gamt	6	guanidinoacetate methyltransferase	1	2.52505e-12	1	6.8623	7.0183	6.9403	0.0804373	1	7.0387	0.1764	0.575964	1	6.9425	-0.0757	0.367348	1	0.0984	0.983609	1	0.0022	0.00853675	1	6.3499	-0.5125	0.00691852	1	6.4034	-0.6148	0.000825885	1	-0.5904	0.00119882	1	-0.5369	0.885837	1	6.8484	-0.0139	0.87302	1	7.0468	0.0285	0.413142	1	6.8484	-0.0919	0.434447
Aldh1l2	3	aldehyde dehydrogenase 1 family, member L2	1	1.2181e-18	1	6.2724	6.4325	6.3525	0.780106	1	6.3054	0.0329	0.975812	1	6.4286	-0.0039	0.642166	1	-0.0471	0.521772	1	0.0761	4.29816e-05	0.063269	7.4956	1.2232	0.000334022	0.49168	7.315	0.8824	4.64952e-07	0.000684	1.1431	6.77179e-06	0.009968	0.9625	0.174505	1	6.4718	0.1994	0.552919	1	6.3683	-0.0643	0.291736	1	6.4718	0.1194	0.882986
4930547N16Rik	7	RIKEN cDNA 4930547N16 gene	0.132079	4.76195e-19	1.71353e-08	6.9008	6.8714	6.8861	0.170137	1	6.6278	-0.273	0.174165	1	7.023	0.1516	0.0617869	1	-0.2583	0.256161	1	0.1369	0.427712	1	6.7693	-0.1315	0.00239365	1	6.3976	-0.4738	0.312149	1	-0.1168	0.001426	1	-0.4885	0.568377	1	6.7787	-0.1221	0.257438	1	6.9626	0.0912	0.461911	1	6.7787	-0.1074	0.481686
Hmga2	4	high mobility group AT-hook 2	1.17289e-13	1.85854e-19	2.26143e-14	8.0517	8.1703	8.111	0.00467724	1	8.2785	0.2268	0.320234	1	8.2603	0.09	0.0187404	1	0.1675	0.0623807	1	0.1492	4.60131e-05	0.067731	8.595	0.5432	0.000117608	0.173119	8.9653	0.795	1.08514e-05	0.015973	0.4839	4.71848e-07	0.000695	0.8542	0.00582146	1	8.2855	0.2338	0.263532	1	8.0989	-0.0714	0.0175511	1	8.2855	0.1745	0.840747
Nab2	1	Ngfi-A binding protein 2	1.14011e-17	0.00096277	7.2206e-11	8.4683	8.3836	8.426	0.00364615	1	8.983	0.5147	0.154547	1	8.5696	0.1859	0.000171556	0.25253	0.557	0.175356	1	0.1436	0.000356588	0.524897	9.4716	1.0033	4.68225e-05	0.068923	7.3602	-1.0234	2.6975e-06	0.003971	1.0456	3.51603e-07	0.000518	-1.0657	0.00906086	1	9.0027	0.5344	0.796467	1	8.4201	0.0365	0.000431498	0.635165	9.0027	0.5767	0.95849
Il23a	1	interleukin 23, alpha subunit p19	6.72583e-10	1.8079e-20	3.9272e-12	3.7574	3.7284	3.7429	0.575196	1	3.8904	0.133	0.130446	1	4.0726	0.3442	0.405302	1	0.1476	0.0799305	1	0.3297	0.308654	1	3.9388	0.1814	0.903342	1	3.7479	0.0195	0.176261	1	0.1959	0.973838	1	0.005	0.567212	1	3.8579	0.1005	0.944272	1	3.7182	-0.0101	0.418212	1	3.8579	0.1151	0.864897
Osm	1	oncostatin M	0.000809988	2.09421e-22	2.83659e-06	4.5529	4.7837	4.6683	0.120301	1	4.8158	0.263	0.0534841	1	4.5235	-0.2602	0.26563	1	0.1475	0.185314	1	-0.1448	0.00029729	0.437611	5.3014	0.7485	0.00806915	1	5.1884	0.4047	0.000111532	0.164175	0.6331	0.000390064	0.574174	0.5201	0.145688	1	4.702	0.1492	0.160971	1	4.6328	-0.1509	0.739488	1	4.702	0.0337	0.71749
Lif	1	leukemia inhibitory factor	5.54687e-14	1.85685e-17	6.80666e-16	3.3414	3.368	3.3547	0.084665	1	3.934	0.5926	0.117911	1	3.9903	0.6224	0.0140589	1	0.5793	0.0268656	1	0.6356	0.0241697	1	3.8259	0.4845	0.0145888	1	3.7242	0.3562	0.00189342	1	0.4712	0.00836221	1	0.3695	0.355168	1	3.497	0.1556	0.0937246	1	3.1622	-0.2058	0.219468	1	3.497	0.1423	0.11695
Peli1	1	pellino 1	7.64739e-23	1.86082e-25	1.09904e-22	7.342	7.2939	7.318	0.225644	1	7.4382	0.0962	0.0358206	1	7.5325	0.2386	0.0401144	1	0.1203	0.00764752	1	0.2145	2.51582e-06	0.003703	8.1416	0.7995	0.0223546	1	7.451	0.1571	5.76428e-10	1e-06	0.8236	0.0108732	1	0.133	0.35083	1	7.4668	0.1248	0.491485	1	7.3358	0.0419	0.10919	1	7.4668	0.1489	0.705352
Irf1	1	interferon regulatory factor 1	1.16214e-14	3.22572e-15	1.40983e-16	5.8402	5.9482	5.8942	0.958204	1	5.8491	0.0089	0.440103	1	6.0342	0.0859	0.706372	1	-0.0451	0.293795	1	0.14	0.738992	1	5.899	0.0588	0.00568914	1	5.4491	-0.4991	0.968971	1	0.0048	0.00712883	1	-0.4451	0.95561	1	5.8498	0.0097	0.0936042	1	5.803	-0.1452	0.716608	1	5.8498	-0.0444	0.450606
Igtp	1	interferon gamma induced GTPase	2.87219e-12	2.41984e-19	1.68111e-15	5.2971	5.5081	5.4026	0.0359999	1	5.6361	0.339	0.227123	1	5.7075	0.1994	0.0606609	1	0.2335	0.0484131	1	0.3049	0.529721	1	5.3998	0.1028	0.053861	1	5.0184	-0.4897	0.983002	1	-0.0027	0.0426509	1	-0.3842	0.837096	1	5.3366	0.0395	0.784414	1	5.475	-0.0331	0.653519	1	5.3366	-0.066	0.561639
Irgm2	1	immunity-related GTPase family M member 2	1.32585e-09	9.71018e-18	3.36619e-12	5.3066	5.7005	5.5036	0.123463	1	5.6643	0.3576	0.0406448	1	5.9354	0.2348	0.382513	1	0.1607	0.0249734	1	0.4318	0.0246936	1	5.8478	0.5412	0.0333502	1	5.0558	-0.6447	0.0661402	1	0.3442	0.0681071	1	-0.4477	0.272376	1	5.5338	0.2272	0.421879	1	5.5632	-0.1374	0.862354	1	5.5338	0.0302	0.755328
Nlrp3	1	NLR family, pyrin domain containing 3	3.06558e-18	8.53477e-19	5.24352e-16	5.9999	6.1731	6.0865	0.0180022	1	6.5017	0.5018	0.00855596	1	6.4198	0.2468	0.00510928	1	0.4152	0.00879306	1	0.3333	0.00014567	0.214427	7.0534	1.0535	0.203604	1	6.0589	-0.1141	1.77138e-06	0.002607	0.9669	0.802978	1	-0.0276	0.00451164	1	6.6724	0.6725	0.619706	1	6.1254	-0.0476	0.000452241	0.665699	6.6724	0.5859	0.734107
Adora2b	1	adenosine A2b receptor	9.21792e-07	1.31098e-17	1.55771e-06	5.3713	5.4901	5.4307	0.343821	1	5.4727	0.1014	0.280865	1	5.5953	0.1052	0.646178	1	0.042	0.0761931	1	0.1646	0.00820467	1	5.7796	0.4083	0.0342591	1	5.2302	-0.2599	0.003557	1	0.3489	0.0427353	1	-0.2005	0.121327	1	5.5741	0.2028	0.985265	1	5.4921	0.002	0.16536	1	5.5741	0.1434	0.51494
Aurkb	6	aurora kinase B	1	1.80252e-25	1.36739e-10	8.4082	8.7235	8.5659	0.775494	1	8.4425	0.0343	0.351784	1	8.648	-0.0755	0.323928	1	-0.1234	0.482225	1	0.0822	0.00826271	1	7.9982	-0.41	7.17235e-05	0.105577	8.0005	-0.723	0.000593975	0.874331	-0.5676	0.000524467	0.772016	-0.5653	0.171749	1	8.2561	-0.152	0.0536241	1	8.4739	-0.2497	0.0198423	1	8.2561	-0.3097	0.470774
Fam64a	6	family with sequence similarity 64, member A	1	4.64277e-20	0.0148564	5.5965	5.8119	5.7042	0.412839	1	5.6691	0.0726	0.296835	1	5.7014	-0.1105	0.738282	1	-0.0351	0.977822	1	-0.0028	0.594995	1	5.5355	-0.061	0.00734245	1	5.331	-0.4809	0.165141	1	-0.1687	0.00652719	1	-0.3732	0.348094	1	5.5251	-0.0714	0.5833	1	5.7559	-0.056	0.0973711	1	5.5251	-0.1791	0.607577
Xaf1	1	XIAP associated factor 1	0.000252904	2.71219e-22	1.06023e-10	6.5783	6.9662	6.7722	0.150482	1	6.7484	0.1701	0.45637	1	7.0814	0.1153	0.864454	1	-0.0238	0.0742663	1	0.3092	0.0191365	1	6.943	0.3647	0.200255	1	6.8306	-0.1356	0.251187	1	0.1708	0.677929	1	0.0584	0.214595	1	6.7733	0.195	0.0887021	1	6.7477	-0.2185	0.994446	1	6.7733	0.0011	0.865361
Spag5	7	sperm associated antigen 5	1	2.33925e-18	4.25012e-09	6.9334	7.0606	6.997	0.0420053	1	6.7486	-0.1848	0.453866	1	7.1171	0.0565	0.00376932	1	-0.2484	0.129328	1	0.1201	0.0425917	1	6.7241	-0.2093	0.00285539	1	6.6792	-0.3814	0.00328581	1	-0.2729	0.00193306	1	-0.3178	0.29987	1	6.808	-0.1254	0.623133	1	7.0045	-0.0562	0.054872	1	6.808	-0.189	0.936489
Nos2	1	nitric oxide synthase 2, inducible	3.02715e-06	1.08815e-20	6.98391e-08	5.3611	5.7182	5.5396	0.0118098	1	6.1629	0.8018	0.000107128	0.157692	6.6495	0.9313	0.00643334	1	0.6232	0.00011716	0.17246	1.1099	0.00673265	1	6.2878	0.9267	0.00542128	1	5.2935	-0.4247	0.00226434	1	0.7482	0.204342	1	-0.2462	0.037663	1	5.9574	0.5963	0.875222	1	5.684	-0.0341	0.0441463	1	5.9574	0.4177	0.524307
Ccl2	3	chemokine (C-C motif) ligand 2	1	1.11824e-24	1	4.2093	4.3935	4.3014	0.534591	1	4.4635	0.2542	0.0356277	1	5.1938	0.8004	0.601956	1	0.1621	0.00242142	1	0.8925	0.0158315	1	4.6599	0.4507	0.00268026	1	5.4672	1.0737	0.0721236	1	0.3586	6.00778e-05	0.088434	1.1658	0.0636313	1	4.6098	0.4006	0.904285	1	4.3548	-0.0387	0.142594	1	4.6098	0.3085	0.820124
Ccl7	3	chemokine (C-C motif) ligand 7	0.325299	1.28067e-27	0.000141463	3.7414	3.8501	3.7957	0.233935	1	4.0046	0.2633	0.167228	1	4.1238	0.2737	0.228962	1	0.2089	0.0611113	1	0.3281	0.24791	1	4.0316	0.2903	0.0264468	1	4.3372	0.4871	0.216099	1	0.2359	0.00509933	1	0.5415	0.007451	1	4.3267	0.5854	0.739251	1	3.9037	0.0536	0.00298935	1	4.3267	0.531	0.47509
Slfn5	1	schlafen 5	1.84893e-09	8.44132e-24	1.7916e-13	5.8974	5.9605	5.929	0.28125	1	5.9852	0.0877	0.0137378	1	6.2604	0.2999	0.387598	1	0.0562	0.000652436	0.960385	0.3314	0.200359	1	6.0322	0.1347	0.939006	1	5.9545	-0.006	0.188485	1	0.1032	0.685662	1	0.0256	0.464838	1	5.9746	0.0772	0.500947	1	5.9094	-0.0511	0.562432	1	5.9746	0.0456	0.74836
Slfn4	1	schlafen 4	5.06053e-05	2.67478e-24	2.37043e-12	8.4212	8.6174	8.5193	0.00422746	1	8.63	0.2088	0.0029902	1	9.0952	0.4779	0.178391	1	0.1107	5.48403e-05	0.080725	0.576	2.87931e-05	0.042383	8.9944	0.5732	0.0150898	1	8.8775	0.2602	0.000112648	0.165818	0.4751	0.000766868	1	0.3583	0.00825711	1	8.676	0.2548	0.49656	1	8.6857	0.0683	0.0869089	1	8.676	0.1567	0.0745246
Ccl4	3	chemokine (C-C motif) ligand 4	0.0252057	3.91519e-23	9.28378e-10	6.2178	6.5679	6.3929	0.0687881	1	6.9286	0.7108	0.0401528	1	7.2452	0.6773	0.049628	1	0.5358	0.002418	1	0.8523	1.7641e-05	0.025967	7.5583	1.3405	6.9665e-07	0.001025	8.328	1.7601	3.89071e-06	0.005727	1.1654	4.56398e-08	6.7e-05	1.9352	0.00529209	1	6.7378	0.52	0.374506	1	6.4485	-0.1194	0.027433	1	6.7378	0.3449	0.71227
Fam33a	7	family with sequence similarity 33, member A	0.806805	6.98043e-19	2.56075e-06	7.048	7.0096	7.0288	0.209597	1	6.8966	-0.1514	0.201478	1	6.8971	-0.1125	0.160996	1	-0.1322	0.0665779	1	-0.1317	0.0863933	1	6.8629	-0.1851	0.114346	1	6.7896	-0.22	0.0591688	1	-0.1659	0.021429	1	-0.2392	0.0978058	1	6.8272	-0.2208	0.83009	1	6.9883	-0.0213	0.0491805	1	6.8272	-0.2016	0.593351
Csf3	1	colony stimulating factor 3 (granulocyte)	2.11029e-14	1.7015e-23	1.55442e-18	3.4223	3.3919	3.4071	0.0984526	1	3.719	0.2967	0.198241	1	3.6575	0.2656	0.0252382	1	0.3119	0.0776945	1	0.2504	0.10573	1	3.3058	-0.1165	0.247987	1	3.5476	0.1557	0.198188	1	-0.1013	0.140715	1	0.1405	0.424976	1	3.5352	0.1129	0.534347	1	3.3225	-0.0694	0.260701	1	3.5352	0.1281	0.301651
Cdc6	6	cell division cycle 6	0.000613358	1.27412e-23	5.08133e-06	6.8619	7.1887	7.0253	0.622007	1	6.9139	0.0521	0.21372	1	7.0393	-0.1494	0.387553	1	-0.1113	0.914506	1	0.014	0.000665109	0.97904	6.238	-0.6238	0.385275	1	7.0922	-0.0965	7.35271e-05	0.108232	-0.7872	0.606421	1	0.0669	0.899675	1	6.8756	0.0137	0.159218	1	6.991	-0.1976	0.257683	1	6.8756	-0.1497	0.80304
Map2k6	6	mitogen-activated protein kinase kinase 6	1.31588e-12	2.40436e-18	4.61572e-11	5.8471	6.1152	5.9812	0.504062	1	5.7977	-0.0494	0.188679	1	5.9849	-0.1303	0.0994274	1	-0.1835	0.96997	1	0.0038	0.00016888	0.248592	4.8371	-1.0099	8.36088e-06	0.012307	4.8861	-1.2291	2.73306e-06	0.004023	-1.144	5.49042e-07	0.000808	-1.095	0.00186953	1	5.4839	-0.3632	0.144809	1	5.9734	-0.1418	0.000593862	0.874165	5.4839	-0.4973	0.937587
Birc5	6	baculoviral IAP repeat-containing 5	1	1.01856e-23	5.44263e-09	6.5136	6.8154	6.6645	0.309305	1	6.3992	-0.1144	0.062641	1	6.5652	-0.2502	0.047957	1	-0.2653	0.45415	1	-0.0993	0.0484253	1	6.2004	-0.3132	0.000522738	0.76947	6.114	-0.7014	0.00459721	1	-0.4641	0.00135643	1	-0.5505	0.0901846	1	6.2718	-0.2418	0.0187227	1	6.5184	-0.297	0.0103602	1	6.2718	-0.3927	0.256405
Card14	6	caspase recruitment domain family, member 14	0.00323261	6.17688e-15	0.0432699	6.0433	6.1781	6.1107	0.921893	1	6.0322	-0.0111	0.0643656	1	5.8775	-0.3007	0.407156	1	-0.0785	0.0596418	1	-0.2332	0.00174987	1	5.3329	-0.7104	0.323428	1	6.2817	0.1036	2.16325e-05	0.031843	-0.7778	0.0896639	1	0.171	0.00599365	1	5.6425	-0.4008	0.0233001	1	5.8592	-0.319	0.000244906	0.360502	5.6425	-0.4682	0.0249953
Osbp2	4	oxysterol binding protein 2	8.79751e-10	2.59337e-16	4.97433e-13	5.0004	5.2047	5.1026	0.0133172	1	5.3086	0.3082	0.786846	1	5.1538	-0.0509	0.081246	1	0.206	0.712194	1	0.0512	1.8903e-05	0.027825	5.8549	0.8545	1.18236e-05	0.017404	6.546	1.3412	1.97813e-05	0.029118	0.7524	2.0454e-08	3e-05	1.4434	0.0478984	1	5.2805	0.2801	0.0859377	1	4.8559	-0.3488	0.156471	1	5.2805	0.1779	0.0846765
Slc1a4	3	solute carrier family 1 (glutamate/neutral amino acid transporter), member 4	6.71269e-16	4.09545e-21	1.04067e-06	5.6916	5.6633	5.6775	0.0234389	1	6.0868	0.3952	0.445104	1	5.5941	-0.0692	0.0026148	1	0.4094	0.373007	1	-0.0834	3.74666e-05	0.055151	7.3928	1.7011	5.06006e-05	0.074484	6.5794	0.9161	4.96189e-08	7.3e-05	1.7153	1.80684e-06	0.00266	0.902	0.00150767	1	6.2857	0.594	0.231454	1	5.5426	-0.1208	5.05318e-05	0.074383	6.2857	0.6082	0.173336
Rel	1	reticuloendotheliosis oncogene	3.27359e-12	2.39208e-08	1.59064e-12	7.8548	7.9792	7.917	0.118793	1	8.0768	0.222	0.918127	1	7.9933	0.0141	0.206597	1	0.1598	0.510581	1	0.0763	0.00516305	1	8.2695	0.4148	0.275436	1	7.7974	-0.1818	0.00820018	1	0.3526	0.352311	1	-0.1196	0.166065	1	8.0159	0.1612	0.877209	1	7.9575	-0.0217	0.387642	1	8.0159	0.099	0.728547
Ccdc99	6	coiled-coil domain containing 99	1	1.70836e-14	0.0233051	7.6893	7.5414	7.6154	0.050089	1	7.331	-0.3583	0.0676133	1	7.39	-0.1514	0.0249535	1	-0.2844	0.0683676	1	-0.2253	0.208552	1	7.4909	-0.1984	0.14957	1	7.6486	0.1072	0.26108	1	-0.1244	0.767684	1	0.0332	0.211305	1	7.344	-0.3454	0.565695	1	7.5104	-0.031	0.144604	1	7.344	-0.2714	0.345937
Hmmr	7	hyaluronan mediated motility receptor (RHAMM)	0.000721478	3.69093e-23	2.0382e-09	7.6953	7.4444	7.5699	0.0331262	1	7.3093	-0.386	0.0422495	1	7.5834	0.1389	0.0549555	1	-0.2606	0.91191	1	0.0135	0.0275523	1	7.273	-0.4223	1.01377e-05	0.014923	6.7648	-0.6796	0.0364672	1	-0.2969	4.69282e-05	0.069078	-0.8051	0.41427	1	7.5023	-0.193	0.399025	1	7.5437	0.0993	0.691565	1	7.5023	-0.0675	0.850255
Irgm1	1	immunity-related GTPase family M member 1	1.67451e-07	3.46481e-17	1.86672e-11	5.939	6.0028	5.9709	0.685254	1	5.8998	-0.0392	0.168135	1	6.1869	0.1841	0.387236	1	-0.0711	0.0270424	1	0.216	0.999342	1	5.939	-0.0001	0.57987	1	5.9474	-0.0554	0.644104	1	-0.0319	0.741064	1	-0.0235	0.791146	1	5.957	0.018	0.412275	1	5.9114	-0.0914	0.836416	1	5.957	-0.0139	0.444869
Csf2	1	colony stimulating factor 2 (granulocyte-macrophage)	4.63395e-08	3.16297e-15	3.45642e-10	3.2659	3.5894	3.4276	0.143817	1	4.2308	0.9649	0.178576	1	4.3453	0.756	0.0733599	1	0.8031	0.0249758	1	0.9177	0.00705838	1	3.7853	0.5194	0.902657	1	3.6076	0.0183	0.0314671	1	0.3576	0.228785	1	0.18	0.208698	1	3.5825	0.3166	0.162387	1	3.4059	-0.1835	0.431346	1	3.5825	0.1548	0.868757
Rffl	1	ring finger and FYVE like domain containing protein	0.00312529	4.60334e-20	0.652415	5.0244	5.0887	5.0565	0.108433	1	5.2786	0.2542	0.410159	1	5.2113	0.1226	0.112458	1	0.2221	0.177161	1	0.1548	0.000315242	0.464037	5.6835	0.6591	0.186254	1	5.3222	0.2335	0.000172622	0.2541	0.627	0.0468988	1	0.2656	0.102847	1	5.2233	0.1989	0.719723	1	5.1436	0.055	0.172971	1	5.2233	0.1668	0.450981
Slfn8	1	schlafen 8	2.17009e-10	1.31017e-11	9.31793e-11	5.9308	5.8092	5.87	0.0995672	1	5.5701	-0.3607	0.123104	1	5.9564	0.1472	0.0490768	1	-0.2999	0.410222	1	0.0864	0.811075	1	5.8953	-0.0355	0.000814669	1	5.2296	-0.5797	0.818817	1	0.0253	0.000115198	0.169571	-0.6404	0.385067	1	5.791	-0.1398	0.336557	1	5.6622	-0.147	0.4961	1	5.791	-0.079	0.131336
Slfn10-ps	1	schlafen 10, pseudogene	2.31718e-05	9.17987e-11	0.0586587	5.635	5.5551	5.5951	0.100014	1	5.774	0.139	0.176543	1	5.7452	0.1901	0.0769689	1	0.1789	0.121317	1	0.1502	1.56037e-05	0.022969	6.4411	0.8061	0.0643376	1	5.8095	0.2544	2.34143e-06	0.003447	0.846	0.0249369	1	0.2144	0.0632371	1	5.9281	0.2931	0.326106	1	5.7134	0.1583	0.0164891	1	5.9281	0.333	0.281269
Ccl5	1	chemokine (C-C motif) ligand 5	0.0240044	3.3018e-11	0.000294563	5.8591	6.325	6.092	0.110262	1	7.1864	1.3273	0.0506964	1	7.7948	1.4699	0.0506438	1	1.0943	0.00340985	1	1.7028	0.00233198	1	6.9554	1.0963	0.492966	1	6.057	-0.2679	0.00127935	1	0.8633	0.912386	1	-0.035	0.37121	1	6.1042	0.2451	0.320561	1	6.0695	-0.2554	0.955629	1	6.1042	0.0122	0.929029
Ccl3	3	chemokine (C-C motif) ligand 3	1	6.6352e-14	1	9.5989	10.0413	9.8201	0.0757448	1	10.3861	0.7872	0.130625	1	10.5967	0.5554	0.0710524	1	0.566	0.0153453	1	0.7766	0.000103702	0.152649	11.0074	1.4085	1.49658e-05	0.02203	11.1468	1.1055	3.75861e-05	0.055327	1.1873	1.47295e-05	0.021682	1.3267	0.01415	1	10.2195	0.6206	0.559066	1	9.9583	-0.083	0.0516796	1	10.2195	0.3994	0.468536
Brip1	7	BRCA1 interacting protein C-terminal helicase 1	1	7.16341e-15	2.46501e-07	6.6543	6.6506	6.6524	0.317727	1	6.4948	-0.1595	0.833326	1	6.6667	0.0162	0.155487	1	-0.1576	0.862936	1	0.0143	0.0156014	1	6.2928	-0.3615	0.886818	1	6.6391	-0.0115	0.00100456	1	-0.3596	0.874527	1	-0.0133	0.43688	1	6.5042	-0.1501	0.250891	1	6.7157	0.0651	0.261353	1	6.5042	-0.1482	0.403978
A130040M12Rik	1	RIKEN cDNA A130040M12 gene	8.90238e-19	4.20466e-08	5.60014e-14	4.6095	4.8066	4.708	0.00608443	1	5.2528	0.6433	0.231517	1	4.597	-0.2096	0.00244694	1	0.5447	0.456841	1	-0.111	7.96997e-05	0.117318	6.6222	2.0127	0.000109967	0.161872	3.3032	-1.5034	4.50531e-07	0.000663	1.9141	2.70181e-06	0.003977	-1.4048	0.0278775	1	5.1305	0.521	0.039899	1	4.512	-0.2947	0.0176667	1	5.1305	0.4225	0.142055
Prr11	6	proline rich 11	0.0418485	1.29731e-20	2.96651e-08	7.1482	7.4837	7.316	0.103318	1	7.435	0.2868	0.695179	1	7.442	-0.0417	0.443712	1	0.119	0.396349	1	0.126	0.207681	1	7.3559	0.2077	0.000192223	0.282952	6.5988	-0.885	0.79318	1	0.0399	0.00057814	0.851022	-0.7172	0.797666	1	7.1857	0.0375	0.560337	1	7.3797	-0.1041	0.390301	1	7.1857	-0.1303	0.713501
Top2a	7	topoisomerase (DNA) II alpha	1.93125e-07	3.3139e-23	9.0838e-13	8.7974	8.7204	8.7589	0.037911	1	8.5527	-0.2447	0.603592	1	8.7497	0.0293	0.0113726	1	-0.2062	0.889148	1	-0.0091	0.0029954	1	8.4324	-0.365	1.06153e-05	0.015626	8.3248	-0.3955	0.000182545	0.268706	-0.3265	1.67846e-05	0.024707	-0.434	0.311002	1	8.6402	-0.1571	0.155653	1	8.847	0.1266	0.255914	1	8.6402	-0.1186	0.263718
Brca1	6	breast cancer 1	1	1.20464e-18	0.00124715	5.772	5.9243	5.8482	0.654348	1	5.7232	-0.0488	0.976673	1	5.9215	-0.0028	0.162425	1	-0.125	0.382193	1	0.0733	0.000121847	0.179358	5.3421	-0.4298	0.0725137	1	6.0683	0.144	3.87279e-06	0.005701	-0.506	0.00819286	1	0.2202	0.330092	1	5.6007	-0.1713	0.557291	1	5.8928	-0.0316	0.06132	1	5.6007	-0.2475	0.478963
Kif18b	7	kinesin family member 18B	0.00171765	1.22615e-19	1.69176e-12	7.4548	7.9342	7.6945	0.309942	1	7.6247	0.1699	0.880116	1	7.9169	-0.0173	0.699214	1	-0.0698	0.246273	1	0.2224	0.11825	1	7.7438	0.289	0.000492194	0.724509	7.1492	-0.785	0.786912	1	0.0493	0.0134552	1	-0.5453	0.867382	1	7.4284	-0.0263	0.164205	1	7.7325	-0.2017	0.158676	1	7.4284	-0.2661	0.841973
Rhbdf2	3	rhomboid 5 homolog 2 (Drosophila)	1	2.32182e-11	1	6.8969	7.3065	7.1017	0.0317385	1	7.5844	0.6875	0.0647475	1	7.583	0.2765	0.0423129	1	0.4827	0.046545	1	0.4813	0.00389157	1	8.0553	1.1584	0.0108426	1	7.8458	0.5392	0.00113564	1	0.9536	0.00684523	1	0.7441	0.0557794	1	7.528	0.6311	0.567503	1	7.1737	-0.1328	0.0793668	1	7.528	0.4263	0.774559
Socs3	3	suppressor of cytokine signaling 3	1	1.10507e-23	0.16757	5.9221	5.969	5.9456	0.0882489	1	6.167	0.2448	0.00285326	1	6.3609	0.3919	0.0404166	1	0.2214	0.000625459	0.920676	0.4154	0.27419	1	6.1024	0.1803	0.323074	1	5.8759	-0.093	0.189752	1	0.1569	0.443595	1	-0.0696	0.0885111	1	6.2304	0.3083	0.0326994	1	6.2391	0.2701	0.0299535	1	6.2304	0.2849	0.00991947
Sgsh	6	N-sulfoglucosamine sulfohydrolase (sulfamidase)	5.37712e-19	1.02964e-23	8.86731e-18	8.1578	8.4977	8.3278	0.372577	1	8.2248	0.0671	0.194006	1	8.3307	-0.167	0.412489	1	-0.1029	0.981808	1	0.0029	0.00152425	1	7.5967	-0.5611	0.00849955	1	8.0821	-0.4156	0.000225268	0.331595	-0.7311	0.0724155	1	-0.2457	0.0805588	1	7.9999	-0.1579	0.0253076	1	8.165	-0.3327	0.0226762	1	7.9999	-0.3278	0.219004
Cbr2	7	carbonyl reductase 2	4.34411e-16	1.10433e-17	2.1412e-13	7.3482	7.5325	7.4403	0.0811772	1	7.5805	0.2323	0.182207	1	7.2857	-0.2467	0.334904	1	0.1402	0.287758	1	-0.1546	0.228016	1	7.1883	-0.1599	7.76879e-05	0.114357	5.9058	-1.6266	0.104971	1	-0.252	7.69958e-07	0.001133	-1.5345	0.0980171	1	7.5438	0.1956	0.489449	1	7.3901	-0.1424	0.459582	1	7.5438	0.1035	0.750983
Rrm2	6	ribonucleotide reductase M2	1	3.74418e-22	1.52892e-06	7.6525	7.9748	7.8136	0.636678	1	7.7172	0.0648	0.507077	1	7.9479	-0.0269	0.459742	1	-0.0964	0.301677	1	0.1343	0.139468	1	7.4347	-0.2177	0.0358672	1	8.1658	0.1909	0.0122968	1	-0.3789	0.021703	1	0.3521	0.690387	1	7.7053	0.0529	0.159055	1	7.8325	-0.1423	0.401683	1	7.7053	-0.1083	0.891278
Cmpk2	1	cytidine monophosphate (UMP-CMP) kinase 2, mitochondrial	2.72107e-07	5.0786e-12	2.07084e-11	6.7993	7.1136	6.9564	0.301071	1	7.377	0.5777	0.0601216	1	7.9756	0.862	0.264187	1	0.4205	0.00366603	1	1.0192	0.225739	1	6.9702	0.1709	0.0152563	1	6.821	-0.2926	0.916139	1	0.0138	0.278312	1	-0.1355	0.775904	1	6.828	0.0287	0.0139753	1	6.8587	-0.2549	0.290017	1	6.828	-0.1285	0.411745
Arg2	4	arginase type II	1	4.19822e-15	0.00817433	4.1733	4.0426	4.1079	0.369577	1	4.2689	0.0956	0.0139851	1	4.4719	0.4293	0.163552	1	0.161	0.00533267	1	0.3639	0.0371589	1	4.4887	0.3154	0.237464	1	4.2438	0.2012	0.00812277	1	0.3807	0.278901	1	0.1359	0.526165	1	4.3207	0.1474	0.0567816	1	4.3819	0.3393	0.23766	1	4.3207	0.2127	0.0362901
Rad51l1	6	RAD51-like 1 (S. cerevisiae)	1	2.59261e-18	7.97658e-05	6.7265	6.6804	6.7035	0.0867593	1	6.5536	-0.173	0.429832	1	6.7238	0.0434	0.0406932	1	-0.1499	0.744618	1	0.0203	0.00299428	1	6.2634	-0.4631	0.0870093	1	6.466	-0.2144	0.000101599	0.149553	-0.44	0.0203764	1	-0.2375	0.0349085	1	6.5062	-0.2203	0.245225	1	6.8056	0.1251	0.00962156	1	6.5062	-0.1973	0.241985
Batf	3	basic leucine zipper transcription factor, ATF-like	1	3.52938e-19	1	4.869	4.9999	4.9344	0.19148	1	5.1175	0.2484	0.0758543	1	5.2192	0.2193	0.172325	1	0.183	0.0555255	1	0.2847	0.085324	1	5.2434	0.3744	0.0103421	1	5.413	0.4132	0.0420208	1	0.309	0.00532211	1	0.4786	0.067669	1	5.2459	0.3769	0.201121	1	5.2628	0.263	0.0317202	1	5.2459	0.3115	0.0765772
Flrt2	1	fibronectin leucine rich transmembrane protein 2	4.84482e-09	6.22937e-20	5.02934e-05	5.7327	5.6762	5.7044	0.0206861	1	6.1869	0.4543	0.000208365	0.306714	6.2982	0.622	0.00123486	1	0.4825	1.12751e-05	0.016597	0.5937	8.95197e-06	0.013177	6.791	1.0583	0.000345276	0.508247	6.191	0.5148	2.35653e-08	3.5e-05	1.0866	4.18068e-05	0.06154	0.4865	0.000715542	1	6.2302	0.4976	0.199259	1	5.8603	0.1841	2.1398e-05	0.031498	6.2302	0.5258	0.150885
Tnfaip2	3	tumor necrosis factor, alpha-induced protein 2	0.00190496	3.7822e-20	6.50131e-07	9.0428	9.0617	9.0523	0.0870469	1	9.1671	0.1242	0.031355	1	9.3397	0.278	0.0724857	1	0.1148	0.00306297	1	0.2875	0.000262352	0.386182	9.6715	0.6287	0.00063256	0.931128	9.8041	0.7424	3.83099e-06	0.005639	0.6193	3.97041e-06	0.005844	0.7518	0.0283271	1	9.2359	0.1931	0.779195	1	9.0861	0.0245	0.0123795	1	9.2359	0.1836	0.611265
Crip1	6	cysteine-rich protein 1 (intestinal)	1	9.75924e-15	1	7.5424	7.3189	7.4306	0.388518	1	7.376	-0.1664	0.978291	1	7.3152	-0.0036	0.735539	1	-0.0546	0.413959	1	-0.1154	0.00361672	1	6.7009	-0.8414	0.00244892	1	6.5742	-0.7447	0.000991236	1	-0.7297	0.00014578	0.214588	-0.8564	0.144157	1	7.2887	-0.2537	0.317238	1	7.5312	0.2123	0.34596	1	7.2887	-0.1419	0.56097
Ncapg2	7	non-SMC condensin II complex, subunit G2	1	3.78703e-19	2.73471e-08	7.542	7.3848	7.4634	0.0345027	1	7.2578	-0.2841	0.696062	1	7.4066	0.0218	0.0445331	1	-0.2055	0.432874	1	-0.0567	0.00646819	1	7.2213	-0.3206	0.0122026	1	7.6086	0.2238	0.0102423	1	-0.2421	0.0749741	1	0.1453	0.237358	1	7.3413	-0.2007	0.166126	1	7.5481	0.1633	0.320365	1	7.3413	-0.1221	0.376365
Cdca7l	6	cell division cycle associated 7 like	1.18019e-20	2.38904e-26	9.15093e-20	9.1536	9.2258	9.1897	0.317516	1	9.0551	-0.0984	0.867244	1	9.2116	-0.0141	0.107583	1	-0.1345	0.788122	1	0.022	0.000234257	0.344826	8.4242	-0.7293	0.131708	1	9.1083	-0.1175	1.85411e-06	0.002729	-0.7654	0.294579	1	-0.0814	0.0994174	1	8.9787	-0.1749	0.740378	1	9.2018	-0.024	0.0193979	1	8.9787	-0.211	0.874118
Gen1	7	Gen homolog 1, endonuclease (Drosophila)	0.0096654	9.95611e-22	7.82618e-12	7.2152	7.2056	7.2104	0.187551	1	7.0924	-0.1228	0.0144749	1	7.3378	0.1322	0.0642621	1	-0.118	0.0147338	1	0.1274	0.203755	1	7.0952	-0.12	6.46298e-05	0.095135	6.7905	-0.4151	0.074143	1	-0.1152	2.83264e-06	0.00417	-0.4199	0.290946	1	7.091	-0.1242	0.103185	1	7.3042	0.0986	0.132975	1	7.091	-0.1194	0.0834526
Rsad2	1	radical S-adenosyl methionine domain containing 2	5.09742e-07	3.76438e-11	6.68256e-09	4.9989	5.1491	5.074	0.186123	1	5.891	0.892	0.0806363	1	6.4476	1.2985	0.0746732	1	0.8169	0.00844378	1	1.3735	0.000144898	0.21329	5.8169	0.8179	0.374736	1	5.3921	0.243	4.96285e-05	0.073053	0.7429	0.111342	1	0.3181	0.0211328	1	5.2861	0.2872	0.317406	1	4.9995	-0.1496	0.0790031	1	5.2861	0.2121	0.523949
Egln3	6	EGL nine homolog 3 (C. elegans)	1	6.6786e-14	3.66346e-08	9.3543	9.4735	9.4139	0.652691	1	9.4194	0.0651	0.653235	1	9.5542	0.0807	0.968647	1	0.0055	0.35568	1	0.1403	0.0656625	1	9.0539	-0.3004	6.71908e-05	0.098905	7.6753	-1.7982	0.0236963	1	-0.36	4.66759e-07	0.000687	-1.7385	0.891165	1	9.3758	0.0215	0.46378	1	9.328	-0.1455	0.794882	1	9.3758	-0.0381	0.587174
1110002B05Rik	6	RIKEN cDNA 1110002B05 gene	0.0180316	7.68923e-15	1.35353e-06	8.3937	8.2166	8.3051	0.275523	1	8.2817	-0.1119	0.0200083	1	7.9137	-0.3029	0.810533	1	-0.0234	0.00163019	1	-0.3914	0.00215095	1	7.7586	-0.6351	0.0190343	1	7.9437	-0.273	0.000545459	0.802915	-0.5466	0.00192503	1	-0.3615	0.23454	1	8.2117	-0.182	0.774149	1	8.2602	0.0436	0.442291	1	8.2117	-0.0934	0.709578
Nfkbia	1	nuclear factor of kappa light polypeptide gene enhancer in B cells inhibitor, alpha	4.55096e-14	2.5766e-22	3.04394e-13	9.1224	9.2106	9.1665	0.00438715	1	9.5529	0.4305	4.11739e-05	0.060608	9.8854	0.6748	0.000331587	0.488096	0.3864	4.98709e-07	0.000734	0.7188	1.49301e-05	0.021977	9.9948	0.8724	0.00320839	1	9.4908	0.2802	4.11361e-08	6.1e-05	0.8283	0.000360524	0.530691	0.3243	9.76606e-05	0.143756	9.9303	0.8079	0.036138	1	9.322	0.1114	5.01181e-07	0.000738	9.9303	0.7638	0.0172569
Mis18bp1	6	MIS18 binding protein 1	1	8.22801e-19	3.46372e-05	8.4657	8.2029	8.3343	0.0717151	1	8.1636	-0.3022	0.295352	1	8.3022	0.0993	0.221097	1	-0.1708	0.795954	1	-0.0321	0.0929394	1	8.218	-0.2477	0.00840255	1	7.7583	-0.4447	0.371297	1	-0.1163	0.00135461	1	-0.5761	0.328274	1	8.2691	-0.1966	0.168798	1	8.3932	0.1902	0.681881	1	8.2691	-0.0652	0.669351
2810055F11Rik	6	RIKEN cDNA 2810055F11 gene	3.9551e-12	8.33096e-18	1.45488e-11	6.6004	6.7081	6.6543	0.644984	1	6.6293	0.0289	0.867178	1	6.6922	-0.0159	0.706331	1	-0.0249	0.605323	1	0.038	0.00299706	1	6.2303	-0.3701	0.00516901	1	6.3032	-0.405	0.000156616	0.230539	-0.4239	0.000719557	1	-0.3511	0.443424	1	6.5442	-0.0562	0.44034	1	6.7874	0.0793	0.137566	1	6.5442	-0.1101	0.102031
Fbln5	3	fibulin 5	0.0260656	2.05849e-12	0.000151549	3.9452	3.905	3.9251	0.778783	1	3.8866	-0.0586	0.544486	1	3.8536	-0.0514	0.788014	1	-0.0385	0.424004	1	-0.0715	0.000765333	1	4.8238	0.8786	2.41052e-05	0.035483	4.924	1.019	4.92271e-06	0.007246	0.8987	5.44848e-07	0.000802	0.9989	0.802228	1	3.9853	0.0401	0.939013	1	3.9097	0.0047	0.596075	1	3.9853	0.0602	0.846639
Ifi27l2a	7	interferon, alpha-inducible protein 27 like 2A	0.781385	4.54604e-11	1.21082e-06	6.2243	6.59	6.4072	0.161717	1	5.9047	-0.3196	0.214502	1	6.4595	-0.1305	0.0171485	1	-0.5025	0.757199	1	0.0523	0.101532	1	5.8851	-0.3393	7.17518e-06	0.010562	4.4634	-2.1266	0.0096866	1	-0.5221	8.49593e-07	0.001251	-1.9437	0.736498	1	6.1599	-0.0644	0.706234	1	6.5121	-0.0779	0.170128	1	6.1599	-0.2473	0.613806
Ighm	7	immunoglobulin heavy constant mu	1.19991e-12	1.32515e-23	7.18858e-12	7.3107	7.4484	7.3795	0.105195	1	7.1936	-0.1171	6.995e-06	0.010297	6.737	-0.7114	0.0146032	1	-0.186	4.34419e-07	0.000639	-0.6426	0.000122225	0.179916	6.8336	-0.4771	2.58517e-08	3.8e-05	5.1714	-2.277	3.83127e-06	0.00564	-0.5459	6.18052e-12	0	-2.2081	0.000510136	0.750921	7.0505	-0.2602	0.0446216	1	7.1792	-0.2691	0.000122225	0.179915	7.0505	-0.329	0.0389543
Ighm	7	immunoglobulin heavy constant mu	0.00297963	1.66946e-20	0.000154048	8.8543	9.2469	9.0506	0.202919	1	8.7147	-0.1396	6.0981e-06	0.008976	8.4283	-0.8186	0.0263466	1	-0.3359	0.000514357	0.757133	-0.6223	0.000357711	0.526551	8.1782	-0.6761	3.00651e-06	0.004426	6.6005	-2.6464	4.55107e-05	0.066992	-0.8724	2.7105e-08	4e-05	-2.4501	0.051455	1	8.6696	-0.1847	0.00122956	1	8.8394	-0.4075	0.0109721	1	8.6696	-0.381	0.127965
Hist1h2be	7	histone cluster 1, H2be	4.39333e-05	2.82051e-15	0.000201596	11.4947	11.4011	11.4479	0.0392667	1	11.3631	-0.1316	0.242502	1	11.3446	-0.0565	0.103823	1	-0.0848	0.0599227	1	-0.1033	0.0546173	1	11.3836	-0.1112	0.011981	1	11.1525	-0.2486	0.190067	1	-0.0644	0.000675488	0.994319	-0.2955	0.410193	1	11.4298	-0.0649	0.363076	1	11.4805	0.0794	0.767292	1	11.4298	-0.0181	0.63596
Hist1h2bk	7	histone cluster 1, H2bk	9.83984e-08	2.04269e-15	3.05905e-06	8.3377	8.2655	8.3016	0.476038	1	8.211	-0.1266	0.0185784	1	7.982	-0.2835	0.473202	1	-0.0905	0.00834886	1	-0.3196	0.438862	1	8.2139	-0.1238	0.00563504	1	7.7165	-0.5489	0.447376	1	-0.0877	0.000530847	0.781407	-0.585	0.493188	1	8.2188	-0.1188	0.642689	1	8.2083	-0.0572	0.503328	1	8.2188	-0.0827	0.41743
Hist1h2bn	6	histone cluster 1, H2bn	1	5.22306e-13	1	4.7144	4.9418	4.8281	0.283362	1	5.1102	0.3958	0.666605	1	4.8445	-0.0973	0.299772	1	0.2821	0.953071	1	0.0164	0.288593	1	4.3011	-0.4132	0.758455	1	4.8646	-0.0772	0.0787472	1	-0.527	0.899083	1	0.0365	0.617747	1	4.9792	0.2648	0.295596	1	5.3019	0.3601	0.683752	1	4.9792	0.1511	0.159944
Hist1h2af	7	histone cluster 1, H2af	0.00405864	4.89043e-14	0.0120698	10.3495	10.0704	10.21	0.00702186	1	10.0436	-0.306	0.804866	1	10.017	-0.0534	0.305709	1	-0.1664	0.263316	1	-0.193	0.0181644	1	10.0852	-0.2644	0.840102	1	10.0291	-0.0413	0.44084	1	-0.1248	0.274949	1	-0.1808	0.143606	1	10.2266	-0.1229	0.37291	1	10.2917	0.2213	0.915685	1	10.2266	0.0167	0.652555
Hist1h3a	6	histone cluster 1, H3a	1	8.06166e-13	1	3.6371	3.3366	3.4869	0.806839	1	3.5863	-0.0509	0.851718	1	3.3609	0.0242	0.574949	1	0.0994	0.491366	1	-0.126	0.161121	1	3.307	-0.3302	0.015757	1	2.8403	-0.4964	0.329222	1	-0.1799	0.00573845	1	-0.6466	0.326884	1	3.9505	0.3133	0.105958	1	3.8103	0.4737	0.0657232	1	3.9505	0.4636	0.186884
Hist1h2bg	6	histone cluster 1, H2bg	0.00376048	5.11136e-15	4.80366e-05	7.1017	6.8099	6.9558	0.82904	1	7.1321	0.0304	0.222522	1	7.0145	0.2047	0.242925	1	0.1763	0.707312	1	0.0587	0.014982	1	6.6727	-0.4291	0.804416	1	6.848	0.0381	0.0688953	1	-0.2831	0.490297	1	-0.1078	0.443224	1	7.2703	0.1686	0.00109642	1	7.6124	0.8025	0.104416	1	7.2703	0.3145	0.00116211
Hist1h2ab	7	histone cluster 1, H2ab	1.64923e-07	4.55707e-18	3.6396e-09	9.8766	9.8536	9.8651	0.0507641	1	9.5717	-0.3049	0.0176199	1	9.5523	-0.3013	0.0095805	1	-0.2934	0.00511739	1	-0.3128	0.157889	1	9.7148	-0.1617	0.00384858	1	9.2534	-0.6002	0.0791721	1	-0.1502	0.000203914	0.300162	-0.6117	0.00820385	1	9.4603	-0.4163	0.712982	1	9.7981	-0.0555	0.000543274	0.799699	9.4603	-0.4048	0.571528
Ly86	7	lymphocyte antigen 86	9.01251e-17	4.45294e-24	6.28154e-16	10.9318	10.9569	10.9443	0.0857982	1	10.8601	-0.0717	0.0564415	1	10.8334	-0.1234	0.0219396	1	-0.0842	0.023729	1	-0.1109	0.000334097	0.49179	10.5946	-0.3373	5.75926e-06	0.008478	9.9367	-1.0202	2.7074e-06	0.003985	-0.3498	2.46169e-09	4e-06	-1.0077	0.142721	1	10.8683	-0.0636	0.977844	1	10.9584	0.0016	0.0413323	1	10.8683	-0.0761	0.748324
Edn1	1	endothelin 1	2.11032e-11	1.89219e-12	2.58565e-11	3.1816	3.0854	3.1335	0.415154	1	3.3345	0.1529	0.68072	1	3.0227	-0.0626	0.149186	1	0.201	0.43148	1	-0.1108	0.488874	1	3.2876	0.106	0.337153	1	2.9906	-0.0947	0.191752	1	0.1541	0.230464	1	-0.1429	0.784137	1	3.1366	-0.045	0.721204	1	3.018	-0.0674	0.979718	1	3.1366	0.0031	0.467657
Cd83	1	CD83 antigen	1.7333e-21	2.99135e-15	1.09498e-18	7.0101	7.027	7.0185	0.103344	1	7.1865	0.1765	0.0322815	1	6.5902	-0.4367	0.0360901	1	0.168	0.00387372	1	-0.4283	0.00305466	1	7.4738	0.4638	0.0045507	1	6.7011	-0.3259	9.09245e-05	0.133841	0.4553	0.000769146	1	-0.3174	0.0374449	1	7.2772	0.2672	0.324471	1	6.9118	-0.1151	0.0060013	1	7.2772	0.2587	0.236152
Ell2	1	elongation factor RNA polymerase II 2	3.92371e-11	1.38156e-20	5.49407e-05	7.0209	6.9219	6.9714	0.0055924	1	7.3567	0.3358	0.0259295	1	7.2905	0.3686	0.00293862	1	0.3853	0.0100682	1	0.3191	7.78689e-05	0.114623	7.8571	0.8362	0.118664	1	7.1787	0.2569	5.62708e-06	0.008283	0.8857	0.0883221	1	0.2073	0.00719614	1	7.4474	0.4264	0.229032	1	7.1006	0.1787	0.00146322	1	7.4474	0.476	0.248295
Arsb	7	arylsulfatase B	1	4.74829e-16	0.000927422	8.6776	9.0593	8.8685	0.0304859	1	8.9691	0.2915	0.0113538	1	8.7875	-0.2719	0.471484	1	0.1006	0.554486	1	-0.081	0.0976209	1	8.464	-0.2137	0.00391702	1	8.3548	-0.7045	0.0141389	1	-0.4045	0.00952495	1	-0.5136	0.396288	1	8.7664	0.0888	0.151959	1	8.8503	-0.209	0.458264	1	8.7664	-0.1021	0.905433
Gm5086	6	predicted gene 5086	7.94004e-09	1.62034e-19	3.69133e-05	6.3822	6.3894	6.3858	0.684876	1	6.317	-0.0652	0.00512643	1	5.8576	-0.5318	0.536444	1	-0.0688	0.000491658	0.723721	-0.5283	0.733657	1	6.4248	0.0426	7.67512e-07	0.00113	4.632	-1.7574	0.660487	1	0.039	1.51013e-09	2e-06	-1.7538	0.621133	1	6.4535	0.0713	0.497688	1	6.2873	-0.1021	0.501644	1	6.4535	0.0677	0.407894
Cenpk	6	centromere protein K	1	7.01093e-17	0.389987	5.4111	5.2255	5.3183	0.128644	1	5.1444	-0.2668	0.363874	1	5.0795	-0.146	0.209647	1	-0.1739	0.0905387	1	-0.2388	0.0047785	1	4.9591	-0.4521	0.0748381	1	5.0086	-0.2169	0.0070967	1	-0.3593	0.0140727	1	-0.3097	0.259882	1	5.0875	-0.3236	0.989966	1	5.2233	-0.0023	0.257575	1	5.0875	-0.2308	0.514461
Depdc1b	6	DEP domain containing 1B	1	1.87662e-17	1.57644e-05	5.5236	5.9483	5.7359	0.626217	1	5.5852	0.0616	0.284571	1	5.7587	-0.1896	0.391881	1	-0.1507	0.891129	1	0.0227	0.652033	1	5.5625	0.0389	0.000261551	0.385003	4.822	-1.1263	0.297507	1	-0.1734	0.000157633	0.232036	-0.914	0.547602	1	5.4802	-0.0434	0.374094	1	5.7861	-0.1622	0.129488	1	5.4802	-0.2557	0.767614
Plk2	3	polo-like kinase 2	5.99921e-13	3.01099e-24	3.4544e-11	3.8571	4.4096	4.1333	0.0325953	1	4.7073	0.8502	0.494475	1	4.6313	0.2217	0.0615613	1	0.574	0.111561	1	0.498	4.16989e-06	0.006138	7.1267	3.2696	0.000219425	0.322993	5.7943	1.3848	1.16806e-07	0.000172	2.9933	2.98056e-05	0.043874	1.661	0.00324751	1	4.8147	0.9577	0.0509891	1	3.9556	-0.4539	0.0125229	1	4.8147	0.6814	0.467196
Hist1h2bl	7	histone cluster 1, H2bl	0.000189244	1.13095e-14	0.0914895	11.4214	11.2387	11.33	0.0249003	1	11.2692	-0.1522	0.576596	1	11.1907	-0.0481	0.37688	1	-0.0609	0.101215	1	-0.1394	0.01446	1	11.2225	-0.1988	0.0218666	1	10.9886	-0.2501	0.147449	1	-0.1075	0.00128912	1	-0.3415	0.0858379	1	11.3427	-0.0787	0.378913	1	11.3199	0.0812	0.841453	1	11.3427	0.0127	0.900643
Hist1h1b	7	histone cluster 1, H1b	9.38259e-06	6.17681e-15	5.15351e-05	7.9028	7.6453	7.774	0.00528086	1	7.472	-0.4308	0.017538	1	7.3063	-0.3389	0.019606	1	-0.302	0.00131113	1	-0.4677	0.0312992	1	7.4113	-0.4915	0.0466204	1	7.2209	-0.4244	0.0317695	1	-0.3627	0.00260167	1	-0.5532	0.0111837	1	7.5894	-0.3134	0.774721	1	7.5919	-0.0534	0.103742	1	7.5894	-0.1846	0.233481
Hist1h2an	7	histone cluster 1, H2an	0.062944	6.67854e-17	0.0140376	10.5914	10.2913	10.4414	0.00294106	1	10.2156	-0.3758	0.918702	1	10.3043	0.013	0.0841901	1	-0.2257	0.266056	1	-0.1371	0.000242395	0.356805	10.2528	-0.3386	0.377659	1	10.1559	-0.1354	0.115731	1	-0.1886	0.0473873	1	-0.2855	0.000400563	0.589629	10.4125	-0.1789	0.104322	1	10.5636	0.2723	0.792576	1	10.4125	-0.0289	0.356365
Hist1h2ag	7	histone cluster 1, H2ag	0.708373	9.70146e-17	0.230964	7.0879	6.7503	6.9191	0.0994638	1	6.8257	-0.2622	0.523265	1	6.667	-0.0833	0.550273	1	-0.0934	0.0960625	1	-0.2521	0.0143281	1	6.586	-0.5019	0.391894	1	6.5245	-0.2259	0.0588646	1	-0.3331	0.0736172	1	-0.3947	0.0328473	1	6.7231	-0.3648	0.171878	1	7.0625	0.3122	0.22079	1	6.7231	-0.196	0.428964
Cenpp	7	centromere protein P	0.00576729	9.04758e-18	1.36408e-05	6.0521	6.0315	6.0418	0.275022	1	5.9207	-0.1315	0.910059	1	6.0465	0.015	0.262404	1	-0.1212	0.96511	1	0.0047	0.0144469	1	5.6437	-0.4085	0.00402735	1	5.4054	-0.6261	0.00402014	1	-0.3981	0.000191015	0.281174	-0.6364	0.372291	1	5.8952	-0.157	0.473375	1	6.1187	0.0872	0.286243	1	5.8952	-0.1466	0.449679
Tifab	6	TRAF-interacting protein with forkhead-associated domain, family member B	1	1.39632e-24	1	7.0642	7.1372	7.1007	0.429046	1	7.1158	0.0515	0.513425	1	7.0807	-0.0565	0.809921	1	0.0151	0.768592	1	-0.02	0.000417022	0.613857	6.3011	-0.7631	3.79451e-06	0.005586	5.8791	-1.2581	3.04354e-06	0.00448	-0.7996	3.78883e-09	6e-06	-1.2216	0.0508709	1	6.8652	-0.199	0.230211	1	7.004	-0.1331	0.00788878	1	6.8652	-0.2355	0.236097
Trip13	2	thyroid hormone receptor interactor 13	2.8128e-16	1.57404e-06	4.51119e-19	7.373	7.4379	7.4054	0.903059	1	7.3564	-0.0166	0.253596	1	7.3652	-0.0726	0.618302	1	-0.049	0.593517	1	-0.0402	0.827524	1	7.3511	-0.0219	0.0514626	1	7.2901	-0.1477	0.482898	1	-0.0543	0.151028	1	-0.1153	0.945965	1	7.3653	-0.0077	0.581382	1	7.394	-0.0438	0.636049	1	7.3653	-0.0401	0.88922
Cenph	7	centromere protein H	1	4.63229e-17	0.000393997	6.6821	6.9829	6.8325	0.121301	1	6.8626	0.1804	0.0935184	1	6.6879	-0.2951	0.831091	1	0.03	0.338193	1	-0.1447	0.713902	1	6.6235	-0.0586	0.078789	1	6.6709	-0.3121	0.213733	1	-0.209	0.286291	1	-0.1617	0.746839	1	6.7248	0.0426	0.41921	1	6.8648	-0.1181	0.478781	1	6.7248	-0.1078	0.82011
Ccnb1	7	cyclin B1	4.16956e-08	2.75727e-19	7.70027e-11	7.5271	7.4049	7.466	0.0184642	1	7.3361	-0.1911	0.385215	1	7.4834	0.0785	0.0810322	1	-0.1299	0.81028	1	0.0173	0.96441	1	7.5243	-0.0029	0.00387852	1	6.9561	-0.4488	0.410882	1	0.0583	6.94189e-05	0.102185	-0.5099	0.306432	1	7.3843	-0.1428	0.0500057	1	7.5784	0.1735	0.438151	1	7.3843	-0.0817	0.108055
Slc4a7	1	solute carrier family 4, sodium bicarbonate cotransporter, member 7	5.95853e-11	4.05099e-12	3.39012e-10	7.3006	7.2438	7.2722	0.21909	1	7.5122	0.2116	0.0325818	1	7.5013	0.2575	0.0571174	1	0.2399	0.0577542	1	0.2291	0.0290574	1	7.7042	0.4036	0.0936284	1	7.4159	0.172	0.00193966	1	0.432	0.198724	1	0.1437	0.10014	1	7.5779	0.2773	0.0422419	1	7.4371	0.1932	0.0152267	1	7.5779	0.3057	0.131527
Arhgef3	1	Rho guanine nucleotide exchange factor (GEF) 3	2.25826e-14	3.70164e-24	1.51397e-14	5.9713	6.0209	5.9961	0.13108	1	6.2412	0.27	0.00499778	1	6.4526	0.4317	0.0645509	1	0.2452	9.53488e-05	0.140353	0.4565	0.000126436	0.186114	6.8411	0.8699	0.025584	1	6.2733	0.2524	2.22304e-06	0.003272	0.8451	0.00153086	1	0.2772	0.00536817	1	6.2983	0.327	0.638114	1	6.0661	0.0451	0.00274051	1	6.2983	0.3022	0.325554
Ptger2	3	prostaglandin E receptor 2 (subtype EP2)	0.0151773	3.0297e-21	0.00039913	3.794	3.7342	3.7641	0.882465	1	3.7658	-0.0281	0.0218589	1	4.1527	0.4185	0.990969	1	0.0018	0.00560696	1	0.3886	0.000617832	0.909448	4.6812	0.8872	0.162421	1	4.0265	0.2923	2.99797e-05	0.04413	0.9171	0.0864999	1	0.2624	0.988883	1	3.7924	-0.0016	0.746329	1	3.7876	0.0535	0.812103	1	3.7924	0.0283	0.851764
Cdkn3	7	cyclin-dependent kinase inhibitor 3	2.92055e-12	2.97246e-21	4.14558e-12	6.2159	6.063	6.1394	0.00243182	1	5.983	-0.2329	0.55412	1	6.0028	-0.0602	0.0724236	1	-0.1565	0.118339	1	-0.1367	0.0136393	1	5.9499	-0.266	0.000140742	0.207172	5.2259	-0.8371	0.0571306	1	-0.1895	5.21327e-07	0.000767	-0.9136	0.00235062	1	5.8861	-0.3298	0.813954	1	6.0411	-0.0218	0.012826	1	5.8861	-0.2534	0.22545
Slc39a2	1	solute carrier family 39 (zinc transporter), member 2	8.00809e-06	1.86212e-16	1.65589e-07	3.9215	4.006	3.9638	0.160866	1	4.1858	0.2643	0.9264	1	4.0148	0.0088	0.0810408	1	0.222	0.67761	1	0.051	0.0121334	1	4.6018	0.6803	0.0382542	1	4.4033	0.3973	0.00068034	1	0.6381	0.0120455	1	0.4395	0.424931	1	4.0602	0.1387	0.977278	1	4.0014	-0.0046	0.410867	1	4.0602	0.0964	0.802616
Pbk	7	PDZ binding kinase	2.40216e-17	4.98244e-31	2.01945e-21	8.101	8.116	8.1085	0.114579	1	7.9634	-0.1376	0.0716154	1	7.9432	-0.1727	0.0520163	1	-0.1451	0.0318227	1	-0.1652	0.00655559	1	7.8321	-0.2689	0.00192839	1	7.7355	-0.3805	0.00116014	1	-0.2764	0.000143752	0.211602	-0.373	0.123504	1	7.9538	-0.1472	0.282549	1	8.0347	-0.0813	0.0509348	1	7.9538	-0.1547	0.253853
Stc1	6	stanniocalcin 1	1	2.97353e-20	3.1595e-05	6.3468	6.8816	6.6142	0.164145	1	6.563	0.2162	0.516196	1	6.8346	-0.047	0.778253	1	-0.0512	0.228873	1	0.2204	0.00113508	1	5.4605	-0.8863	3.5351e-08	5.2e-05	4.7665	-2.1151	8.76228e-05	0.128981	-1.1536	7.62712e-07	0.001123	-1.8477	0.798623	1	6.3075	-0.0392	0.129716	1	6.5614	-0.3201	0.120738	1	6.3075	-0.3066	0.803143
Lpar6	6	lysophosphatidic acid receptor 6	3.06232e-08	9.52417e-24	0.000890211	7.0027	6.843	6.9229	0.207064	1	7.0938	0.0911	0.0030638	1	6.5126	-0.3304	0.0330495	1	0.1709	0.000105954	0.155965	-0.4102	0.000738096	1	6.4952	-0.5075	6.86026e-07	0.00101	5.5792	-1.2638	0.000227033	0.334192	-0.4277	9.84949e-10	1e-06	-1.3437	0.283234	1	6.9301	-0.0726	0.281211	1	6.7698	-0.0733	0.91719	1	6.9301	0.0073	0.0359704
Irg1	1	immunoresponsive gene 1	6.39684e-09	3.98945e-20	4.33867e-10	5.262	5.4935	5.3778	0.0250964	1	6.7746	1.5126	0.000164331	0.241896	7.9431	2.4496	0.00272344	1	1.3968	2.39029e-07	0.000352	2.5653	3.1481e-07	0.000463	7.5473	2.2853	0.000839631	1	6.4079	0.9144	2.23051e-09	3e-06	2.1695	6.78999e-06	0.009995	1.0302	4.06917e-06	0.00599	6.899	1.637	0.458036	1	5.5783	0.0847	9.68395e-08	0.000143	6.899	1.5213	0.0711021
Scel	6	sciellin	1.99934e-06	8.28915e-27	4.75345e-19	7.7221	7.771	7.7466	0.00514016	1	7.2876	-0.4346	0.00132223	1	7.5467	-0.2243	7.89639e-05	0.116235	-0.459	0.00847632	1	-0.1998	2.4799e-05	0.036504	6.5726	-1.1495	6.64561e-07	0.000978	5.5686	-2.2024	1.26902e-08	1.9e-05	-1.1739	2.68303e-10	0	-2.178	0.00910185	1	7.2756	-0.4466	0.0644332	1	7.9161	0.1451	0.000194681	0.286571	7.2756	-0.471	0.0357323
2610528A11Rik	6	RIKEN cDNA 2610528A11 gene	1.31686e-08	2.71214e-24	4.51982e-07	7.6689	7.7238	7.6963	0.132707	1	7.767	0.0981	0.148798	1	7.5877	-0.136	0.319768	1	0.0707	0.126414	1	-0.1086	5.01661e-05	0.073844	6.9607	-0.7082	2.29301e-06	0.003375	6.0569	-1.6669	1.40749e-06	0.002072	-0.7357	6.8701e-10	1e-06	-1.6395	0.30208	1	7.5299	-0.139	0.537011	1	7.6498	-0.074	0.126131	1	7.5299	-0.1665	0.588951
Gch1	3	GTP cyclohydrolase 1	2.1909e-10	1.87942e-25	3.5404e-09	6.0362	6.0661	6.0511	0.0173114	1	6.4686	0.4324	0.0264441	1	6.4388	0.3727	0.00209797	1	0.4175	0.00873575	1	0.3876	2.29465e-05	0.033777	7.5569	1.5207	1.53049e-05	0.022529	7.2346	1.1685	3.2192e-08	4.7e-05	1.5058	4.77651e-07	0.000703	1.1835	0.0821953	1	6.4365	0.4003	0.546222	1	6.0003	-0.0658	0.0188361	1	6.4365	0.3854	0.648315
Wdhd1	6	WD repeat and HMG-box DNA binding protein 1	1.46771e-09	2.30315e-27	6.06624e-12	7.7867	7.7424	7.7646	0.0114407	1	7.5473	-0.2395	0.0997076	1	7.6856	-0.0568	0.0012011	1	-0.2173	0.0938003	1	-0.0789	1.5555e-05	0.022897	7.0014	-0.7853	0.209359	1	7.7847	0.0423	1.3538e-08	2e-05	-0.7631	0.648585	1	0.0202	0.0776146	1	7.5627	-0.224	0.531792	1	7.7229	-0.0195	0.0202631	1	7.5627	-0.2018	0.352059
Dlgap5	7	discs, large (Drosophila) homolog-associated protein 5	0.000664815	2.56848e-24	4.99191e-11	8.2563	8.3176	8.287	0.0806536	1	8.0429	-0.2134	0.239248	1	8.2874	-0.0302	0.00660826	1	-0.2441	0.994422	1	0.0004	0.0508666	1	7.9948	-0.2615	7.59606e-06	0.011181	7.7192	-0.5984	0.00302191	1	-0.2922	6.62278e-06	0.009749	-0.5678	0.197073	1	8.1003	-0.1561	0.1034	1	8.1878	-0.1298	0.0324811	1	8.1003	-0.1867	0.217634
Slc7a7	1	solute carrier family 7 (cationic amino acid transporter, y+ system), member 7	4.67857e-11	3.50077e-16	2.58966e-09	6.9012	7.0839	6.9926	0.0216057	1	7.3555	0.4543	0.0114079	1	7.3747	0.2908	0.0122417	1	0.363	0.00621497	1	0.3821	0.000258003	0.379781	7.849	0.9478	0.891622	1	7.0983	0.0144	1.0908e-05	0.016057	0.8564	0.391288	1	0.1057	0.0672311	1	7.2149	0.3137	0.327932	1	6.956	-0.128	0.0825442	1	7.2149	0.2223	0.776846
F630043A04Rik	6	RIKEN cDNA F630043A04 gene	1	1.15955e-18	0.000485779	6.6931	7.0073	6.8502	0.91453	1	6.6764	-0.0167	0.08587	1	6.8327	-0.1746	0.247056	1	-0.1738	0.877184	1	-0.0175	0.0930989	1	6.4693	-0.2238	0.000387173	0.569918	6.3136	-0.6937	0.0123814	1	-0.3808	0.000868572	1	-0.5366	0.122434	1	6.575	-0.118	0.259512	1	6.8466	-0.1607	0.0304678	1	6.575	-0.2751	0.978277
Esco2	6	establishment of cohesion 1 homolog 2 (S. cerevisiae)	1	5.3626e-23	0.000579047	6.3505	6.1018	6.2261	0.0348814	1	5.9784	-0.3721	0.963688	1	6.106	0.0042	0.0807606	1	-0.2478	0.291744	1	-0.1202	0.00218821	1	5.809	-0.5415	0.0705471	1	5.8817	-0.2201	0.00425743	1	-0.4172	0.012159	1	-0.3444	0.246788	1	6.1637	-0.1867	0.400533	1	6.2416	0.1398	0.645809	1	6.1637	-0.0624	0.912584
Cdca2	6	cell division cycle associated 2	1	1.60988e-22	4.20829e-07	6.8791	7.0655	6.9723	0.792444	1	6.8486	-0.0306	0.205937	1	7.0024	-0.0631	0.210412	1	-0.1237	0.694335	1	0.0301	0.192658	1	6.751	-0.1281	5.14075e-05	0.075672	6.4927	-0.5728	0.0200988	1	-0.2213	0.000106761	0.157152	-0.4796	0.153967	1	6.7512	-0.1279	0.46723	1	7.0001	-0.0654	0.0154884	1	6.7512	-0.2211	0.760511
Diap3	7	diaphanous homolog 3 (Drosophila)	8.85091e-09	5.19139e-13	1.62447e-10	6.3867	6.3255	6.3561	0.372313	1	6.3068	-0.0798	0.255116	1	6.4843	0.1588	0.588101	1	-0.0492	0.203169	1	0.1283	0.40556	1	6.4476	0.0609	0.0548407	1	6.05	-0.2755	0.291351	1	0.0915	0.00591705	1	-0.306	0.83965	1	6.3613	-0.0253	0.238491	1	6.4594	0.1339	0.961453	1	6.3613	0.0052	0.225777
Gpr183	6	G protein-coupled receptor 183	1.88542e-06	5.0214e-20	0.000202534	6.6498	6.5253	6.5876	0.0120325	1	7.0311	0.3813	0.51272	1	6.4148	-0.1105	0.00690981	1	0.4436	0.216867	1	-0.1728	0.90803	1	6.6356	-0.0143	0.0023086	1	5.4954	-1.0299	0.72983	1	0.048	3.79336e-05	0.055838	-1.0922	0.0131919	1	7.0411	0.3913	0.335535	1	6.6948	0.1696	0.00662157	1	7.0411	0.4536	0.437997
Myo10	1	myosin X	2.04514e-18	8.86604e-10	1.27934e-12	7.6693	7.7047	7.687	0.0010978	1	8.3578	0.6885	0.00290952	1	8.0917	0.3869	2.36577e-05	0.034824	0.6708	0.00151486	1	0.4046	4.20917e-05	0.061959	8.876	1.2067	0.0327102	1	7.9891	0.2844	1.04071e-07	0.000153	1.189	0.0151297	1	0.3021	0.000365705	0.538318	8.5135	0.8442	0.489479	1	7.8057	0.101	3.71583e-06	0.00547	8.5135	0.8265	0.345302
Myc	1	myelocytomatosis oncogene	4.46312e-11	8.09519e-15	2.0818e-10	4.1458	4.1519	4.1488	0.46187	1	4.3038	0.158	0.729702	1	4.2358	0.0838	0.312886	1	0.1549	0.61364	1	0.0869	0.000578234	0.85116	4.8136	0.6678	0.110173	1	4.3114	0.1595	1.84528e-05	0.027163	0.6647	0.0798773	1	0.1625	0.217408	1	4.3292	0.1835	0.18377	1	4.0153	-0.1367	0.1167	1	4.3292	0.1804	0.15198
Troap	7	trophinin associated protein	0.0317596	2.54821e-13	9.634e-06	6.9159	7.3822	7.1491	0.262095	1	7.2226	0.3067	0.9032	1	7.3956	0.0134	0.742703	1	0.0736	0.285268	1	0.2466	0.11065	1	7.4076	0.4917	0.00110172	1	6.6068	-0.7754	0.278882	1	0.2586	0.0366121	1	-0.5422	0.478049	1	7.1155	0.1996	0.871473	1	7.3496	-0.0326	0.885017	1	7.1155	-0.0336	0.430179
Soat2	3	sterol O-acyltransferase 2	2.25642e-05	4.92827e-16	5.2478e-05	6.7311	7.1421	6.9366	0.00359593	1	7.1859	0.4548	0.670035	1	7.2012	0.0592	0.115203	1	0.2493	0.118825	1	0.2646	1.66013e-06	0.002444	8.5435	1.8124	0.00166168	1	7.7935	0.6514	5.97958e-07	0.00088	1.6069	0.000203624	0.299735	0.8569	0.00828656	1	7.3325	0.6014	0.430775	1	7.0184	-0.1237	0.0378698	1	7.3325	0.3959	0.622266
Espl1	7	extra spindle poles-like 1 (S. cerevisiae)	1	8.52455e-12	1	5.6887	6.0597	5.8742	0.519285	1	5.8603	0.1717	0.914281	1	6.0504	-0.0092	0.947166	1	-0.0138	0.396078	1	0.1763	0.65328	1	5.5676	-0.1211	0.00436129	1	5.5303	-0.5293	0.168308	1	-0.3066	0.127759	1	-0.3438	0.879603	1	5.7303	0.0416	0.452686	1	5.9338	-0.1258	0.509797	1	5.7303	-0.1439	0.789913
Ptger4	1	prostaglandin E receptor 4 (subtype EP4)	1.06306e-13	2.40007e-10	3.00595e-15	5.1177	5.3277	5.2227	0.0051823	1	5.4424	0.3246	0.0208883	1	5.5626	0.2349	0.0273338	1	0.2196	0.00185674	1	0.3399	3.01194e-05	0.044336	5.8199	0.7021	0.00154338	1	4.9721	-0.3556	2.17801e-05	0.03206	0.5972	0.00855257	1	-0.2506	0.00253842	1	5.5973	0.4796	0.945677	1	5.3331	0.0054	0.00259422	1	5.5973	0.3746	0.205001
Lrp12	4	low density lipoprotein-related protein 12	1.67822e-06	4.38805e-17	0.00100145	7.0235	7.0538	7.0387	0.601534	1	7.084	0.0604	0.219513	1	7.1854	0.1316	0.623258	1	0.0453	0.119131	1	0.1467	0.010944	1	7.3923	0.3688	0.000531325	0.78211	7.722	0.6682	0.00193289	1	0.3536	1.50974e-05	0.022223	0.6833	0.467891	1	7.1272	0.1036	0.0784237	1	7.2637	0.2099	0.410554	1	7.1272	0.0885	0.0279962
Apol9a	1	apolipoprotein L 9a	3.27249e-09	3.14431e-22	1.5468e-14	6.0426	6.4815	6.262	0.0469443	1	6.3228	0.2802	0.165653	1	6.6275	0.146	0.682657	1	0.0608	0.0349127	1	0.3655	0.199292	1	6.2972	0.2546	0.0103904	1	6.2522	-0.2293	0.841071	1	0.0352	0.946212	1	-0.0099	0.0746375	1	6.3116	0.269	0.101168	1	6.1749	-0.3066	0.746317	1	6.3116	0.0495	0.625116
Pdgfb	1	platelet derived growth factor, B polypeptide	3.84767e-21	5.75276e-18	9.31076e-19	5.907	6.1529	6.03	6.06821e-05	0.089324	6.5662	0.6591	0.0801885	1	6.3187	0.1658	0.000222212	0.327096	0.5362	0.0124045	1	0.2888	3.1236e-05	0.045979	7.1194	1.2124	0.0454972	1	6.3722	0.2193	1.98215e-06	0.002918	1.0894	0.00583764	1	0.3422	8.78736e-05	0.12935	6.7197	0.8127	0.261442	1	5.9845	-0.1684	5.29626e-05	0.077961	6.7197	0.6897	0.713776
Cenpm	7	centromere protein M	0.578019	4.0434e-15	8.69516e-05	7.6014	7.672	7.6367	0.482039	1	7.49	-0.1114	0.881807	1	7.6579	-0.0141	0.236888	1	-0.1467	0.854928	1	0.0212	0.0416901	1	7.2147	-0.3867	0.000903496	1	7.1023	-0.5697	0.00485127	1	-0.422	0.00085213	1	-0.5344	0.355888	1	7.457	-0.1444	0.721465	1	7.7281	0.0561	0.146477	1	7.457	-0.1797	0.523898
Cerk	6	ceramide kinase	2.52112e-15	7.73236e-22	1.28891e-15	9.0782	9.1467	9.1125	0.423347	1	9.0034	-0.0748	0.373326	1	9.0204	-0.1263	0.210174	1	-0.109	0.38299	1	-0.0921	0.00575199	1	8.6145	-0.4637	0.483867	1	9.0716	-0.0751	0.00033316	0.490411	-0.498	0.635466	1	-0.0408	0.00967895	1	8.8189	-0.2594	0.140468	1	9.0047	-0.1419	0.00251742	1	8.8189	-0.2936	0.179439
Abcd2	6	ATP-binding cassette, sub-family D (ALD), member 2	0.000120305	1.04044e-17	6.27066e-13	6.6936	6.5174	6.6055	0.16839	1	6.4469	-0.2467	0.936873	1	6.5247	0.0073	0.216963	1	-0.1586	0.52033	1	-0.0808	0.0462303	1	6.2751	-0.4185	0.00145562	1	5.7381	-0.7793	0.0255066	1	-0.3304	0.000112925	0.166226	-0.8674	0.862781	1	6.6506	-0.043	0.0312968	1	6.8405	0.3231	0.796118	1	6.6506	0.0451	0.103492
Rnd1	1	Rho family GTPase 1	2.64651e-12	7.03e-16	3.2344e-11	4.2738	4.2229	4.2484	0.0916811	1	4.4701	0.1963	0.0969803	1	4.3918	0.1688	0.0169561	1	0.2218	0.078505	1	0.1434	0.00158167	1	4.8299	0.5561	0.145908	1	4.4059	0.1829	2.66047e-05	0.039162	0.5816	0.097685	1	0.1575	0.306314	1	4.3655	0.0917	0.392638	1	4.1324	-0.0905	0.11928	1	4.3655	0.1172	0.177283
Racgap1	6	Rac GTPase-activating protein 1	1	3.96257e-23	4.8665e-10	8.1171	8.3371	8.2271	0.798152	1	8.1402	0.0232	0.836567	1	8.3443	0.0071	0.327553	1	-0.0869	0.163291	1	0.1171	0.144269	1	7.9185	-0.1986	0.000200718	0.295457	7.7882	-0.5489	0.0116491	1	-0.3086	0.000530339	0.78066	-0.4389	0.225051	1	8.014	-0.1031	0.29085	1	8.2397	-0.0975	0.0233897	1	8.014	-0.2131	0.896023
Gpr84	1	G protein-coupled receptor 84	9.17295e-18	2.86945e-18	2.19289e-14	7.5418	7.7949	7.6684	0.000526195	0.774558	8.8816	1.3398	1.61981e-05	0.023844	9.1373	1.3424	2.18283e-05	0.032131	1.2133	3.81993e-06	0.005623	1.4689	3.61076e-05	0.05315	9.7341	2.1923	0.000324151	0.477151	8.4814	0.6865	1.87912e-07	0.000277	2.0657	0.000429012	0.631506	0.813	0.000149979	0.220769	9.2925	1.7507	0.947094	1	7.8067	0.0118	2.07621e-06	0.003056	9.2925	1.6241	0.470492
Itga5	1	integrin alpha 5 (fibronectin receptor alpha)	2.14233e-06	5.30046e-16	5.16932e-11	6.6144	7.0081	6.8113	0.0405497	1	6.9629	0.3485	0.190316	1	7.0921	0.084	0.31859	1	0.1516	0.0754213	1	0.2808	0.00933332	1	7.1703	0.5559	0.255534	1	7.1335	0.1253	0.0380766	1	0.359	0.0598664	1	0.3222	0.0484793	1	6.9332	0.3188	0.038362	1	6.7589	-0.2492	0.411947	1	6.9332	0.122	0.735045
St6gal1	6	beta galactoside alpha 2,6 sialyltransferase 1	1.88111e-13	2.41316e-20	1.12185e-12	6.8391	7.0642	6.9516	0.948	1	6.8322	-0.0069	0.0282787	1	6.8643	-0.1999	0.238052	1	-0.1194	0.340367	1	-0.0874	0.00795626	1	6.4907	-0.3484	0.000928173	1	6.6326	-0.4316	0.000439286	0.646628	-0.461	0.00462595	1	-0.3191	0.00297871	1	6.5191	-0.32	0.560656	1	6.9962	-0.068	0.00030911	0.45501	6.5191	-0.4326	0.678804
Lpp	4	LIM domain containing preferred translocation partner in lipoma	7.97874e-12	1.15275e-19	4.93272e-05	5.0169	5.2283	5.1226	0.000436799	0.642968	5.522	0.505	0.000130813	0.192557	5.8982	0.6699	0.000613577	0.903185	0.3994	2.65314e-06	0.003905	0.7756	0.000283397	0.417161	5.7517	0.7347	0.00277629	1	5.9871	0.7588	4.66499e-05	0.068669	0.6291	3.39852e-05	0.050026	0.8645	0.00164461	1	5.3425	0.3255	1.16589e-05	0.017162	5.8465	0.6182	0.0167001	1	5.3425	0.2199	1.30986e-06
Cd80	1	CD80 antigen	3.5095e-05	3.28716e-16	0.000183969	8.0356	8.3316	8.1836	0.00586802	1	8.6063	0.5707	0.00127222	1	8.638	0.3064	0.00725198	1	0.4227	0.00455216	1	0.4544	0.00672612	1	8.7987	0.7631	0.177253	1	8.2173	-0.1142	0.0024305	1	0.6151	0.800039	1	0.0337	0.0136159	1	8.5353	0.4997	0.546611	1	8.2669	-0.0646	0.0219353	1	8.5353	0.3518	0.557932
C330027C09Rik	7	RIKEN cDNA C330027C09 gene	7.51655e-06	3.74435e-15	3.28535e-06	7.6673	7.5344	7.6008	0.358597	1	7.4957	-0.1716	0.677594	1	7.5688	0.0344	0.435631	1	-0.1051	0.800967	1	-0.0321	0.628935	1	7.5856	-0.0817	0.000336936	0.49597	6.9854	-0.5489	0.903166	1	-0.0153	0.000530862	0.781429	-0.6154	0.884053	1	7.6388	-0.0285	0.224255	1	7.686	0.1517	0.788989	1	7.6388	0.038	0.54181
Dcbld2	1	discoidin, CUB and LCCL domain containing 2	1.16153e-13	3.55811e-17	2.85296e-15	5.7422	5.7662	5.7542	0.513976	1	5.8139	0.0716	0.0984358	1	6.0317	0.2655	0.602064	1	0.0597	0.0248982	1	0.2775	0.00267944	1	6.2687	0.5265	0.522028	1	5.8644	0.0982	0.00101828	1	0.5145	0.341434	1	0.1102	0.250008	1	5.8855	0.1432	0.64831	1	5.8333	0.0671	0.279368	1	5.8855	0.1313	0.479194
Mir155	1	microRNA 155	1.08105e-11	7.44628e-23	5.42724e-11	4.8926	4.8401	4.8664	0.524394	1	5.0936	0.201	0.0735194	1	5.3319	0.4918	0.31469	1	0.2272	0.0220625	1	0.4655	0.000562824	0.828477	5.6987	0.8061	0.904229	1	4.8182	-0.022	2.51148e-05	0.036969	0.8324	0.741283	1	-0.0482	0.326605	1	5.0455	0.1528	0.761942	1	4.7984	-0.0418	0.180621	1	5.0455	0.1791	0.580582
Jam2	2	junction adhesion molecule 2	7.36067e-16	6.4615e-18	2.36331e-14	7.2902	7.2617	7.2759	0.00566937	1	7.0597	-0.2305	0.0365347	1	7.0654	-0.1963	0.00208673	1	-0.2162	0.00539323	1	-0.2106	0.00198405	1	6.7721	-0.5181	8.99613e-06	0.013242	5.8192	-1.4424	6.15056e-05	0.090536	-0.5038	4.06332e-09	6e-06	-1.4567	0.0287145	1	7.009	-0.2812	0.0544258	1	7.0515	-0.2101	0.00553057	1	7.009	-0.2669	0.008025
Ets2	3	E26 avian leukemia oncogene 2, 3' domain	1	2.51951e-12	0.879592	9.1622	9.5518	9.357	0.0311674	1	9.6385	0.4763	0.0259398	1	9.7833	0.2314	0.111137	1	0.2815	0.0203539	1	0.4262	0.00023652	0.348158	10.3231	1.1609	0.0191695	1	9.9327	0.3809	8.03736e-05	0.11831	0.9661	0.00609686	1	0.5757	0.0491218	1	9.5588	0.3966	0.166533	1	9.3774	-0.1745	0.227454	1	9.5588	0.2018	0.90331
Mx2	1	myxovirus (influenza virus) resistance 2	2.94766e-16	1.10394e-18	4.59023e-18	4.939	5.2714	5.1052	0.262516	1	5.2744	0.3354	0.076612	1	5.6457	0.3743	0.439787	1	0.1692	0.0153237	1	0.5405	0.0387136	1	5.6167	0.6777	0.00121222	1	4.5599	-0.7115	0.0298151	1	0.5114	0.00806642	1	-0.5453	0.280876	1	5.1482	0.2092	0.128452	1	5.0699	-0.2015	0.791695	1	5.1482	0.043	0.832243
Tfap4	6	transcription factor AP4	1.32098e-11	8.00611e-22	4.7067e-15	7.0995	7.2859	7.1927	0.306098	1	7.2325	0.133	0.0538974	1	7.1007	-0.1852	0.706227	1	0.0398	0.38864	1	-0.092	0.156178	1	6.9097	-0.1898	0.000117766	0.173351	6.7053	-0.5807	0.0192376	1	-0.283	0.000573051	0.843532	-0.4874	0.546113	1	7.1703	0.0708	0.543731	1	7.2146	-0.0713	0.824078	1	7.1703	-0.0224	0.853005
Bcl6	7	B cell leukemia/lymphoma 6	1	9.65159e-12	0.0137126	8.1976	8.5565	8.3771	0.1132	1	8.5456	0.3479	0.682482	1	8.5238	-0.0328	0.329516	1	0.1685	0.399615	1	0.1467	0.708932	1	8.2713	0.0737	0.25267	1	8.3837	-0.1728	0.53501	1	-0.1058	0.971873	1	0.0066	0.799277	1	8.2503	0.0527	0.0387884	1	8.1328	-0.4237	0.47277	1	8.2503	-0.1267	0.23175
Leprel1	3	leprecan-like 1	1	1.29443e-16	0.851255	3.8503	3.8569	3.8536	0.148745	1	4.1285	0.2782	0.00729725	1	4.5601	0.7033	0.0751645	1	0.2749	0.00123298	1	0.7065	0.0384864	1	4.4562	0.6059	0.476268	1	3.9704	0.1136	0.00601954	1	0.6026	0.440818	1	0.1169	0.426075	1	4.0324	0.1821	0.939515	1	3.847	-0.0098	0.301602	1	4.0324	0.1788	0.962155
Parp14	1	poly (ADP-ribose) polymerase family, member 14	2.97092e-18	3.90456e-22	2.78408e-21	7.1283	7.4235	7.2759	0.0758152	1	7.4268	0.2986	0.00791266	1	7.8478	0.4243	0.264709	1	0.1509	0.000795775	1	0.5719	0.00260024	1	7.5879	0.4597	0.000130889	0.192669	6.9484	-0.4751	0.0154973	1	0.312	0.00987064	1	-0.3275	0.00594125	1	7.4631	0.3349	0.628945	1	7.3959	-0.0276	0.097583	1	7.4631	0.1872	0.27064
Nfkbiz	1	nuclear factor of kappa light polypeptide gene enhancer in B cells inhibitor, zeta	3.01755e-16	3.20053e-22	3.17209e-18	6.4209	6.7378	6.5794	0.032744	1	6.769	0.3481	0.287147	1	6.8807	0.1429	0.164799	1	0.1896	0.0354604	1	0.3013	1.76043e-05	0.025913	7.1062	0.6853	0.0434977	1	6.4922	-0.2455	0.000400879	0.590093	0.5269	0.459342	1	-0.0871	0.00114499	1	6.7719	0.3509	0.483207	1	6.6753	-0.0624	0.0898178	1	6.7719	0.1925	0.397451
Mx1	1	myxovirus (influenza virus) resistance 1	9.27314e-16	1.7277e-18	1.86949e-19	2.719	2.816	2.7675	0.173845	1	3.031	0.312	0.2094	1	3.1778	0.3618	0.122663	1	0.2635	0.0435178	1	0.4103	0.097161	1	2.8839	0.165	0.983969	1	2.8188	0.0028	0.252345	1	0.1164	0.611478	1	0.0513	0.313474	1	2.8314	0.1124	0.491443	1	2.7272	-0.0888	0.550912	1	2.8314	0.0639	0.668879
Zdhhc14	6	zinc finger, DHHC domain containing 14	4.23797e-10	2.80285e-22	2.23308e-10	7.6583	8.0014	7.8299	0.737116	1	7.6991	0.0407	0.0624276	1	7.813	-0.1884	0.339183	1	-0.1308	0.89985	1	-0.0169	0.00586747	1	7.1128	-0.5455	0.000160476	0.236221	7.0007	-1.0007	0.000372649	0.548539	-0.7171	0.000176234	0.259416	-0.8291	0.0548915	1	7.377	-0.2813	0.0497715	1	7.7419	-0.2595	0.00624368	1	7.377	-0.4528	0.539057
Tagap	2	T cell activation Rho GTPase activating protein	3.7731e-24	1.88007e-11	8.16869e-23	7.6621	7.7224	7.6922	0.430902	1	7.719	0.0569	0.206148	1	7.5868	-0.1356	0.719696	1	0.0268	0.168193	1	-0.1055	0.485106	1	7.6138	-0.0483	5.11139e-05	0.07524	6.6388	-1.0835	0.298867	1	-0.0785	8.77687e-08	0.000129	-1.0534	0.202022	1	7.7756	0.1135	0.179256	1	7.5883	-0.134	0.309028	1	7.7756	0.0834	0.149095
Pim1	1	proviral integration site 1	5.67529e-08	1.22506e-22	2.47037e-09	7.4583	7.6165	7.5374	0.194766	1	7.6044	0.1461	0.0464317	1	7.8366	0.2201	0.473877	1	0.067	0.0102148	1	0.2992	0.00352173	1	8.1462	0.6879	0.307006	1	7.7563	0.1398	0.000375519	0.552764	0.6088	0.0793124	1	0.2189	0.111227	1	7.6851	0.2268	0.336994	1	7.5119	-0.1046	0.175136	1	7.6851	0.1477	0.803938
Myo1f	6	myosin IF	1	7.04096e-25	0.000784005	7.7888	7.9012	7.845	0.692521	1	7.82	0.0312	0.000529539	0.779482	7.6501	-0.2512	0.692993	1	-0.025	0.00290627	1	-0.195	0.00526324	1	7.3659	-0.4229	0.00114135	1	7.4436	-0.4576	8.24988e-05	0.121438	-0.4791	0.000153395	0.225798	-0.4014	0.00751255	1	7.5518	-0.2371	0.0178527	1	7.737	-0.1642	0.000275057	0.404884	7.5518	-0.2933	0.0775328
Daxx	1	Fas death domain-associated protein	1.20931e-17	1.45691e-21	4.18367e-19	6.6943	6.7742	6.7342	0.00275843	1	6.8213	0.127	0.910662	1	6.785	0.0108	0.0461975	1	0.0871	0.466559	1	0.0507	0.0383258	1	6.9003	0.206	0.0241004	1	6.4967	-0.2774	0.0238247	1	0.166	0.00539194	1	-0.2375	0.058522	1	6.8114	0.1171	0.848274	1	6.7544	-0.0197	0.138299	1	6.8114	0.0772	0.781934
Ltb	1	lymphotoxin B	3.80861e-24	2.24876e-19	1.5102e-19	7.9849	8.0149	7.9999	0.00101929	1	8.6115	0.6266	0.00017956	0.264312	8.5892	0.5744	9.89206e-06	0.014561	0.6116	1.71187e-05	0.025199	0.5894	0.000132605	0.195194	9.1578	1.1729	0.110665	1	8.164	0.1491	2.36439e-07	0.000348	1.1579	0.0702233	1	0.1641	3.59605e-05	0.052934	9.1582	1.1733	0.983401	1	8.0161	0.0013	3.18808e-08	4.7e-05	9.1582	1.1583	0.826649
H2-Q10	3	histocompatibility 2, Q region locus 10	1	1.19763e-21	1.24373e-06	5.033	4.6782	4.8556	0.318047	1	4.8005	-0.2325	0.000975632	1	6.5312	1.853	0.826536	1	-0.0551	3.39603e-05	0.04999	1.6756	0.000160723	0.236585	6.0799	1.0469	0.124061	1	4.1626	-0.5156	0.000204302	0.300733	1.2243	0.0115137	1	-0.693	0.182747	1	5.4738	0.4407	0.0604773	1	5.2813	0.6031	0.051193	1	5.4738	0.6182	0.0691438
Nrm	6	nurim (nuclear envelope membrane protein)	1	1.13749e-14	1	8.1115	8.4531	8.2823	0.409949	1	8.2811	0.1696	0.937733	1	8.4618	0.0087	0.994376	1	-0.0012	0.32005	1	0.1795	0.0774805	1	7.6666	-0.4449	0.00039968	0.588329	7.7892	-0.6639	0.00537838	1	-0.6157	0.0148874	1	-0.4931	0.635399	1	8.0134	-0.0981	0.161702	1	8.2564	-0.1967	0.139097	1	8.0134	-0.2689	0.886117
Olfr110	6	olfactory receptor 110	1	1.38294e-11	1	5.1512	5.2484	5.1998	0.827797	1	5.204	0.0528	0.126712	1	4.9558	-0.2926	0.981165	1	0.0042	0.138288	1	-0.244	0.744892	1	5.0524	-0.0988	0.000237853	0.350119	4.3425	-0.9059	0.497228	1	-0.1474	5.94391e-05	0.087494	-0.8573	0.287352	1	4.8549	-0.2963	0.983337	1	5.2438	-0.0046	0.094861	1	4.8549	-0.3449	0.806973
Olfr111	6	olfactory receptor 111	1	2.09325e-11	0.0712646	5.2034	5.2045	5.2039	0.525715	1	5.4641	0.2607	0.745898	1	5.1148	-0.0897	0.409154	1	0.2602	0.739343	1	-0.0892	0.686599	1	5.3254	0.1221	0.00422231	1	3.9811	-1.2234	0.633702	1	0.1215	0.000953123	1	-1.2229	0.667012	1	5.0311	-0.1723	0.439083	1	5.4222	0.2177	0.575267	1	5.0311	-0.1729	0.420525
Nfkbie	1	nuclear factor of kappa light polypeptide gene enhancer in B cells inhibitor, epsilon	2.66042e-11	1.76963e-11	2.43362e-10	5.8016	6.2135	6.0076	0.00396705	1	6.5545	0.7529	0.00108797	1	6.8132	0.5996	0.00771887	1	0.5469	0.000763838	1	0.8056	0.000427285	0.628964	7.2309	1.4293	0.31742	1	6.3468	0.1333	5.47833e-05	0.080641	1.2233	0.0812353	1	0.3392	0.000956629	1	6.8815	1.0799	0.100639	1	6.0311	-0.1824	0.000455301	0.670202	6.8815	0.8739	0.890747
Gtpbp2	3	GTP binding protein 2	0.00150767	3.65239e-19	1.02686e-06	5.8097	6.1232	5.9664	0.0062727	1	6.2305	0.4208	0.420434	1	6.2123	0.0891	0.0644884	1	0.264	0.0833925	1	0.2459	7.99404e-05	0.117672	6.9664	1.1567	0.012512	1	6.6851	0.5619	2.27581e-05	0.0335	1	0.000797613	1	0.7187	0.137189	1	6.0367	0.227	0.387049	1	6.0085	-0.1146	0.624329	1	6.0367	0.0702	0.76222
Uhrf1	7	ubiquitin-like, containing PHD and RING finger domains, 1	1	5.76657e-21	5.84555e-08	7.6671	7.9027	7.7849	0.767001	1	7.6298	-0.0373	0.656156	1	7.8499	-0.0528	0.234889	1	-0.1551	0.591154	1	0.065	0.00508758	1	7.1032	-0.5638	0.788585	1	7.8704	-0.0323	0.000327774	0.482484	-0.6816	0.486076	1	0.0855	0.0713538	1	7.438	-0.2291	0.0802118	1	7.6886	-0.2141	0.0136497	1	7.438	-0.3469	0.411934
2700099C18Rik	7	NDC80 homolog, kinetochore complex component pseudogene	0.69302	2.34779e-12	0.354381	5.6447	5.8105	5.7276	0.802628	1	5.6815	0.0368	0.69477	1	5.7147	-0.0958	0.79503	1	-0.0462	0.940036	1	-0.0129	0.212075	1	5.8287	0.184	0.037787	1	5.191	-0.6196	0.564766	1	0.1011	0.00954274	1	-0.5367	0.511922	1	5.7823	0.1376	0.789474	1	5.7465	-0.064	0.786286	1	5.7823	0.0547	0.911084
D17H6S56E-5	7	DNA segment, Chr 17, human D6S56E 5	1.12598e-13	3.05874e-18	6.61901e-16	8.0778	8.0377	8.0578	0.793463	1	8.0653	-0.0126	0.00399881	1	8.2629	0.2252	0.852307	1	0.0075	0.000962898	1	0.2051	0.677928	1	8.0386	-0.0393	0.0177005	1	7.8148	-0.2229	0.7736	1	-0.0192	0.00125386	1	-0.243	0.0388482	1	8.2738	0.196	0.139459	1	8.1198	0.0821	0.00295963	1	8.2738	0.216	0.186131
Tnf	1	tumor necrosis factor	5.98032e-14	4.60248e-22	9.45422e-11	8.241	8.3637	8.3023	0.0018582	1	9.0677	0.8268	0.00890525	1	9.1337	0.7701	4.2926e-05	0.063187	0.7654	0.000193814	0.285294	0.8314	1.10619e-06	0.001628	9.6313	1.3903	2.77696e-05	0.040877	9.0584	0.6947	7.84907e-10	1e-06	1.3289	4.78736e-07	0.000705	0.7561	0.000135527	0.199496	9.2925	1.0516	0.382941	1	8.2864	-0.0772	6.4944e-07	0.000956	9.2925	0.9902	0.838651
Lta	1	lymphotoxin A	5.90074e-08	1.1026e-16	1.03495e-08	3.6888	3.5882	3.6385	0.606192	1	3.7887	0.0999	0.0102557	1	4.2094	0.6211	0.330063	1	0.1501	0.00162968	1	0.5709	0.000656924	0.966992	4.3692	0.6804	0.112922	1	3.9849	0.3966	4.39269e-05	0.06466	0.7307	0.0558018	1	0.3463	0.082037	1	3.9665	0.2777	0.867896	1	3.5673	-0.0209	0.0207586	1	3.9665	0.328	0.523516
9130008F23Rik	6	RIKEN cDNA 9130008F23 gene	1	2.71187e-17	1.95679e-06	6.6124	6.6343	6.6233	0.298132	1	6.5051	-0.1073	0.0489589	1	6.4691	-0.1652	0.13629	1	-0.1182	0.0282821	1	-0.1543	0.00188624	1	6.1073	-0.5051	3.17996e-05	0.046809	5.4911	-1.1431	3.81498e-05	0.056157	-0.5161	5.97346e-08	8.8e-05	-1.1322	0.124965	1	6.4169	-0.1955	0.498573	1	6.5915	-0.0428	0.0307372	1	6.4169	-0.2064	0.585369
Enpp4	1	ectonucleotide pyrophosphatase/phosphodiesterase 4	1.38187e-18	3.08271e-22	2.11886e-18	7.8159	7.5697	7.6928	0.72197	1	7.861	0.0451	0.0011757	1	8.0099	0.4402	0.152349	1	0.1682	0.00716254	1	0.3171	0.00304348	1	8.1604	0.3445	0.00215985	1	7.8782	0.3084	0.000308238	0.453726	0.4675	0.0634399	1	0.1853	0.0403457	1	7.9975	0.1816	0.00332291	1	7.7596	0.1898	0.00533201	1	7.9975	0.3046	0.44324
Sgol1	7	shugoshin-like 1 (S. pombe)	0.244551	1.76168e-15	0.000134367	5.8815	5.762	5.8217	0.163228	1	5.7196	-0.1618	0.868433	1	5.7435	-0.0185	0.307423	1	-0.1021	0.368894	1	-0.0782	0.391079	1	5.8229	-0.0586	0.0990895	1	5.5642	-0.1978	0.988163	1	0.0012	0.00921666	1	-0.2575	0.0923548	1	5.633	-0.2485	0.414177	1	5.8553	0.0933	0.105968	1	5.633	-0.1887	0.694009
C3	2	complement component 3	0.547107	1.97931e-07	4.84828e-16	6.9022	7.2969	7.0996	0.00643955	1	7.3714	0.4692	4.2958e-06	0.006323	8.657	1.36	0.0780707	1	0.2718	7.88302e-07	0.00116	1.5574	0.00160791	1	7.5814	0.6791	0.0114463	1	7.7005	0.4036	0.00696199	1	0.4818	0.00271772	1	0.6009	0.0349719	1	7.2424	0.3402	0.199995	1	7.4585	0.1615	0.340086	1	7.2424	0.1428	0.0398721
Ndc80	7	NDC80 homolog, kinetochore complex component (S. cerevisiae)	0.000103657	1.78927e-20	1.28189e-08	8.8773	8.8054	8.8413	0.131698	1	8.6637	-0.2136	0.42178	1	8.7344	-0.071	0.0769928	1	-0.1776	0.299115	1	-0.107	0.0260678	1	8.5292	-0.348	0.00229159	1	8.4221	-0.3833	0.00520475	1	-0.3121	0.00132437	1	-0.4193	0.798048	1	8.8237	-0.0536	0.677653	1	8.8577	0.0523	0.901853	1	8.8237	-0.0176	0.888346
Lims2	4	LIM and senescent cell antigen like domains 2	1.71644e-09	2.16208e-14	0.00147307	5.3549	5.6391	5.497	0.0453638	1	5.837	0.4821	0.00139771	1	6.1582	0.5191	0.0626619	1	0.34	0.00151152	1	0.6612	0.00301349	1	6.2352	0.8804	0.000730092	1	6.6249	0.9858	0.000885461	1	0.7382	7.23461e-05	0.106493	1.1279	0.795789	1	5.4076	0.0527	0.642223	1	5.6844	0.0453	0.598068	1	5.4076	-0.0894	0.248541
Kif20a	7	kinesin family member 20A	1.11594e-09	8.84835e-30	1.33242e-16	8.7497	8.7723	8.761	0.010514	1	8.5408	-0.209	0.521314	1	8.8306	0.0583	0.00151838	1	-0.2203	0.3119	1	0.0695	0.00717234	1	8.3795	-0.3703	0.000119775	0.176309	7.9777	-0.7946	0.000304976	0.448924	-0.3816	4.37157e-07	0.000643	-0.7833	0.00444855	1	8.4945	-0.2552	0.100583	1	8.6574	-0.115	0.000407079	0.59922	8.4945	-0.2665	0.0673241
Spink5	3	serine peptidase inhibitor, Kazal type 5	1	3.31912e-13	0.903603	6.2374	6.1439	6.1906	0.943323	1	6.223	-0.0144	0.00010035	0.147715	6.7056	0.5617	0.815534	1	0.0324	4.96648e-05	0.073107	0.5149	5.95854e-05	0.08771	7.1483	0.911	1.96352e-07	0.000289	7.1724	1.0285	9.90282e-08	0.000146	0.9577	5.79397e-08	8.5e-05	0.9818	0.160502	1	6.525	0.2876	0.00508664	1	6.4368	0.2929	0.0239671	1	6.525	0.3344	0.0105827
Gm4951	1	predicted gene 4951	5.82142e-09	6.62836e-15	2.33405e-12	3.3344	3.3611	3.3477	0.929022	1	3.3241	-0.0103	0.142471	1	3.6153	0.2543	0.807009	1	-0.0236	0.0551299	1	0.2676	0.404064	1	3.5052	0.1708	0.356315	1	3.2116	-0.1495	0.28737	1	0.1574	0.293131	1	-0.1361	0.477555	1	3.2469	-0.0875	0.544229	1	3.4415	0.0804	0.321486	1	3.2469	-0.1009	0.412771
Iigp1	1	interferon inducible GTPase 1	1.14631e-06	1.04968e-14	2.43621e-11	3.3639	3.4065	3.3852	0.227309	1	3.5574	0.1935	0.289754	1	3.7549	0.3484	0.309437	1	0.1722	0.0988677	1	0.3697	0.446183	1	3.2976	-0.0663	0.745984	1	3.3387	-0.0677	0.544682	1	-0.0876	0.741054	1	-0.0465	0.202975	1	3.2812	-0.0827	0.940792	1	3.4215	0.015	0.456769	1	3.2812	-0.104	0.790595
Nedd4l	3	neural precursor cell expressed, developmentally down-regulated gene 4-like	8.13676e-08	1.43649e-17	9.64218e-07	7.4884	7.6405	7.5645	0.042378	1	7.6764	0.188	0.398243	1	7.5602	-0.0803	0.19594	1	0.112	0.960299	1	-0.0042	1.2097e-05	0.017807	8.416	0.9276	0.0199676	1	7.9415	0.301	8.74225e-07	0.001287	0.8515	0.00143753	1	0.377	0.44324	1	7.5389	0.0505	0.324161	1	7.5187	-0.1218	0.74444	1	7.5389	-0.0256	0.643061
Malt1	1	mucosa associated lymphoid tissue lymphoma translocation gene 1	4.42916e-20	3.87598e-19	2.37941e-19	7.868	7.8755	7.8718	0.0531901	1	8.1911	0.3231	0.139343	1	8.0995	0.224	0.00634491	1	0.3193	0.0597525	1	0.2277	0.00658553	1	8.3851	0.517	0.208495	1	7.7674	-0.1081	0.000165527	0.243656	0.5133	0.220609	1	-0.1044	0.122918	1	8.0588	0.1908	0.376401	1	7.8396	-0.0359	0.0310742	1	8.0588	0.187	0.637008
Impa2	6	inositol (myo)-1(or 4)-monophosphatase 2	3.50684e-09	2.66129e-14	3.45304e-07	6.8945	6.9687	6.9316	0.50331	1	6.8078	-0.0867	0.613914	1	7.0099	0.0412	0.233595	1	-0.1238	0.433961	1	0.0783	0.000786468	1	5.9585	-0.936	0.000857543	1	6.3861	-0.5825	6.63762e-06	0.009771	-0.9731	0.000346676	0.510307	-0.5455	0.0410667	1	6.5594	-0.335	0.293244	1	6.8591	-0.1096	0.00443424	1	6.5594	-0.3721	0.497607
Cdc25c	7	cell division cycle 25C	0.596188	7.11188e-16	7.00732e-05	5.8159	5.9472	5.8816	0.296094	1	5.6432	-0.1727	0.263511	1	5.7879	-0.1593	0.0827166	1	-0.2383	0.357877	1	-0.0937	0.110046	1	5.6231	-0.1928	0.000846876	1	5.2962	-0.651	0.0259807	1	-0.2584	3.69603e-05	0.054406	-0.5853	0.0906834	1	5.5192	-0.2967	0.414471	1	5.8514	-0.0958	0.0138475	1	5.5192	-0.3623	0.731541
Hbegf	3	heparin-binding EGF-like growth factor	1	6.4628e-20	0.000124269	4.482	4.3807	4.4313	0.962398	1	4.4901	0.0081	0.0416118	1	4.6615	0.2808	0.624883	1	0.0588	0.0499308	1	0.2301	0.00667078	1	4.9655	0.4835	0.212928	1	4.492	0.1113	0.000115989	0.170736	0.5342	0.518296	1	0.0607	0.913046	1	4.4978	0.0158	0.00212727	1	4.7143	0.3337	0.520286	1	4.4978	0.0665	0.00765281
Ska1	6	spindle and kinetochore associated complex subunit 1	1	5.63759e-14	1	5.3405	5.6337	5.4871	0.817563	1	5.369	0.0285	0.291776	1	5.5293	-0.1043	0.343463	1	-0.1181	0.727455	1	0.0422	0.521078	1	5.4206	0.0801	0.00243029	1	4.96	-0.6737	0.587198	1	-0.0664	0.00300335	1	-0.5271	0.340042	1	5.4658	0.1253	0.926915	1	5.6457	0.012	0.86282	1	5.4658	-0.0213	0.256063
Ccdc85b	3	coiled-coil domain containing 85B	0.573877	8.86265e-18	0.00361648	4.9239	4.938	4.9309	0.0791355	1	5.1955	0.2716	0.00428226	1	5.519	0.581	0.0538957	1	0.2645	0.000371627	0.547035	0.5881	1.29021e-05	0.018992	6.6177	1.6938	0.00196456	1	5.9053	0.9673	7.67714e-08	0.000113	1.6868	4.53142e-05	0.066703	0.9744	0.0447181	1	5.2535	0.3296	0.602583	1	4.8262	-0.1118	0.0245347	1	5.2535	0.3226	0.510264
Ehd1	1	EH-domain containing 1	1.04095e-13	4.07211e-21	5.76168e-10	6.0592	5.9985	6.0288	0.00104405	1	6.5486	0.4895	0.000647783	0.953536	6.7625	0.7641	0.000134515	0.198007	0.5198	9.14709e-06	0.013465	0.7337	0.00024078	0.354428	7.3029	1.2438	0.00143111	1	6.574	0.5755	1.49259e-06	0.002197	1.2741	4.91259e-05	0.072313	0.5452	4.33631e-05	0.06383	6.8813	0.8221	0.260726	1	6.1518	0.1533	1.52541e-06	0.002245	6.8813	0.8524	0.212467
Slc15a3	1	solute carrier family 15, member 3	2.54097e-12	1.53844e-25	1.4778e-09	6.6487	6.6557	6.6522	0.00313406	1	7.1326	0.4839	9.32809e-05	0.13731	7.1703	0.5146	6.88907e-05	0.101407	0.4804	3.61588e-05	0.053226	0.5181	4.29827e-05	0.063271	7.7338	1.0851	0.000218195	0.321183	7.3456	0.6898	4.90363e-08	7.2e-05	1.0816	1.14601e-05	0.016869	0.6934	0.00221757	1	7.1671	0.5184	0.933408	1	6.6461	-0.0096	3.83735e-05	0.056486	7.1671	0.5149	0.9515
Ms4a4a	7	membrane-spanning 4-domains, subfamily A, member 4A	4.73012e-18	3.2984e-17	6.91712e-11	6.4489	6.3234	6.3861	0.723447	1	6.5171	0.0683	1.30295e-05	0.019179	4.8969	-1.4265	0.34636	1	0.131	7.39812e-08	0.000109	-1.4893	7.93824e-05	0.116851	5.1843	-1.2646	2.87416e-06	0.004231	3.2495	-3.0739	3.42885e-07	0.000505	-1.2019	1.0354e-09	2e-06	-3.1367	0.211262	1	6.2298	-0.2191	0.272684	1	6.2146	-0.1088	0.206176	1	6.2298	-0.1563	0.112539
Ms4a6c	2	membrane-spanning 4-domains, subfamily A, member 6C	2.53434e-14	3.17051e-14	4.21304e-12	8.0249	7.8688	7.9468	0.176531	1	7.8616	-0.1633	0.498974	1	7.8022	-0.0665	0.386569	1	-0.0852	0.182279	1	-0.1446	0.0133313	1	7.5669	-0.458	1.82872e-05	0.026919	6.5294	-1.3393	0.00545927	1	-0.38	1.28905e-07	0.00019	-1.4174	0.148603	1	7.8016	-0.2233	0.700858	1	7.9235	0.0548	0.212952	1	7.8016	-0.1452	0.851051
Ms4a6b	2	membrane-spanning 4-domains, subfamily A, member 6B	8.56592e-12	9.51199e-14	1.88343e-12	7.1943	7.046	7.1202	0.0326829	1	6.9715	-0.2228	0.475534	1	7.1615	0.1154	0.16572	1	-0.1487	0.731469	1	0.0413	0.000726047	1	6.6303	-0.564	7.05111e-05	0.103792	5.8796	-1.1665	0.000754074	1	-0.4898	2.02802e-07	0.000299	-1.2406	0.207403	1	6.9954	-0.1989	0.290937	1	7.2357	0.1897	0.345537	1	6.9954	-0.1248	0.373853
Jak2	1	Janus kinase 2	1.31391e-09	3.87017e-22	1.95144e-10	7.5139	7.509	7.5115	0.135715	1	7.6611	0.1472	0.0133914	1	7.8145	0.3055	0.035351	1	0.1497	0.00187362	1	0.3031	0.048387	1	7.794	0.2801	0.165438	1	7.4455	-0.0635	0.00514393	1	0.2825	0.214216	1	-0.066	0.478182	1	7.6168	0.1028	0.334439	1	7.5897	0.0807	0.288572	1	7.6168	0.1053	0.26572
Cd274	1	CD274 antigen	4.50527e-08	4.53319e-21	1.1754e-08	5.3566	5.6561	5.5063	0.0165284	1	6.0095	0.653	0.00409391	1	6.3036	0.6475	0.0161978	1	0.5032	0.000962594	1	0.7973	0.00111233	1	6.4726	1.1161	0.423038	1	5.5211	-0.1349	0.000209582	0.308504	0.9663	0.935174	1	0.0148	0.0400757	1	5.8591	0.5025	0.927879	1	5.6406	-0.0154	0.0665807	1	5.8591	0.3528	0.474163
Fas	1	Fas (TNF receptor superfamily member 6)	5.54937e-12	1.69901e-26	1.01845e-12	4.4865	4.5292	4.5078	0.0117504	1	5.1779	0.6914	0.000145846	0.214685	5.8265	1.2974	0.000962561	1	0.6701	8.35996e-07	0.001231	1.3187	1.52596e-05	0.022462	5.8622	1.3757	0.000544201	0.801064	5.3119	0.7827	7.69816e-08	0.000113	1.3544	1.575e-05	0.023184	0.8041	0.000412804	0.607648	5.422	0.9355	0.416873	1	4.6659	0.1367	8.78493e-06	0.012931	5.422	0.9142	0.235684
Ifit2	1	interferon-induced protein with tetratricopeptide repeats 2	4.16964e-07	2.98998e-11	2.7221e-10	4.55	4.5357	4.5428	0.18317	1	5.0188	0.4687	0.00742748	1	5.3063	0.7706	0.0492189	1	0.4759	0.000723635	1	0.7634	0.0890028	1	4.8438	0.2938	0.0559364	1	4.9653	0.4296	0.0167152	1	0.301	0.0195395	1	0.4224	0.253241	1	4.7618	0.2118	0.0134394	1	4.759	0.2233	0.0959897	1	4.7618	0.219	0.0575449
Ifit1	1	interferon-induced protein with tetratricopeptide repeats 1	2.40732e-06	1.72442e-15	4.32757e-08	5.1669	5.3253	5.2461	0.241617	1	5.962	0.7951	0.044727	1	6.5988	1.2735	0.116489	1	0.7159	0.00271611	1	1.3527	0.000250775	0.369141	5.9649	0.798	0.88796	1	5.3003	-0.025	2.74811e-05	0.040452	0.7188	0.677353	1	0.0542	0.0339197	1	5.5095	0.3426	0.590206	1	5.2596	-0.0657	0.0373427	1	5.5095	0.2634	0.889751
Kif20b	6	kinesin family member 20B	1	3.64637e-16	0.000873264	7.8802	7.5558	7.718	0.117972	1	7.519	-0.3612	0.590873	1	7.6309	0.0751	0.2979	1	-0.199	0.618866	1	-0.0871	0.160819	1	7.6012	-0.2791	0.171245	1	7.2927	-0.263	0.507441	1	-0.1168	0.0433658	1	-0.4253	0.502284	1	7.7113	-0.1689	0.157613	1	7.8261	0.2703	0.974206	1	7.7113	-0.0067	0.568293
Kif11	7	kinesin family member 11	3.9118e-07	3.46402e-21	1.64193e-10	8.4263	8.1829	8.3046	0.0586742	1	8.0862	-0.3402	0.22633	1	8.28	0.0971	0.107333	1	-0.2185	0.835368	1	-0.0246	0.0324322	1	8.0558	-0.3705	0.0010872	1	7.7765	-0.4064	0.0595252	1	-0.2488	0.000958645	1	-0.5281	0.298932	1	8.2202	-0.2061	0.446381	1	8.2676	0.0847	0.568063	1	8.2202	-0.0844	0.774427
Cep55	7	centrosomal protein 55	2.79086e-05	2.5264e-24	1.71709e-12	7.988	7.9237	7.9558	0.0740258	1	7.8213	-0.1667	0.0234181	1	8.0964	0.1727	0.0671272	1	-0.1345	0.0247269	1	0.1405	0.0181827	1	7.7143	-0.2737	0.000518048	0.762567	7.3034	-0.6202	0.0061045	1	-0.2415	3.8373e-06	0.005649	-0.6524	0.710979	1	7.9521	-0.0359	0.139542	1	8.1061	0.1824	0.960657	1	7.9521	-0.0037	0.0925793
Marveld1	6	MARVEL (membrane-associating) domain containing 1	2.29612e-10	5.72487e-16	2.6213e-10	7.925	8.3857	8.1553	0.175891	1	8.2324	0.3074	0.0552764	1	8.2825	-0.1032	0.686693	1	0.077	0.508061	1	0.1272	0.141321	1	7.5337	-0.3913	6.68147e-05	0.098351	7.6925	-0.6932	0.011369	1	-0.6216	0.0343944	1	-0.4628	0.931359	1	7.9443	0.0193	0.0962735	1	8.1324	-0.2533	0.29938	1	7.9443	-0.211	0.911929
Nfkb2	1	nuclear factor of kappa light polypeptide gene enhancer in B cells 2, p49/p100	2.01502e-15	5.07883e-16	3.70043e-11	5.8656	5.9119	5.8888	0.00404618	1	6.5931	0.7275	0.000179921	0.264844	6.4251	0.5132	8.27239e-05	0.12177	0.7043	0.000854954	1	0.5363	0.000438461	0.645415	7.2008	1.3352	0.00287181	1	6.4357	0.5237	1.56915e-06	0.00231	1.3121	0.00169318	1	0.5469	0.00133102	1	6.7909	0.9253	0.522235	1	5.974	0.0621	1.16856e-05	0.017201	6.7909	0.9021	0.503208
Dusp5	1	dual specificity phosphatase 5	1.08407e-11	1.59639e-17	4.81965e-12	5.1426	5.3888	5.2657	0.0528874	1	5.5249	0.3823	0.592896	1	5.4418	0.053	0.0839474	1	0.2592	0.18489	1	0.1761	0.00015481	0.227881	6.2553	1.1127	0.0413732	1	5.6846	0.2959	1.00965e-05	0.014862	0.9896	0.00959686	1	0.419	0.0429318	1	5.5565	0.4139	0.126688	1	5.5216	0.1328	0.0590688	1	5.5565	0.2908	0.0547627
Pdcd4	6	programmed cell death 4	3.05879e-09	2.31073e-20	1.13392e-15	9.7763	9.8981	9.8372	0.777524	1	9.7399	-0.0364	0.769887	1	9.9262	0.0281	0.376518	1	-0.0973	0.352288	1	0.089	0.00141662	1	9.1717	-0.6045	0.000447395	0.658566	8.4684	-1.4297	4.64523e-05	0.068378	-0.6654	4.60097e-06	0.006773	-1.3688	0.0957332	1	9.4792	-0.2971	0.199053	1	9.7572	-0.1409	0.0137791	1	9.4792	-0.358	0.414052
BC021614	4	cDNA sequence BC021614	0.000268237	9.61609e-13	0.000151824	3.8946	3.8307	3.8626	0.412028	1	3.767	-0.1276	0.185788	1	4.0998	0.2692	0.509279	1	-0.0956	0.104913	1	0.2372	0.151997	1	4.1665	0.2719	0.248864	1	4.0705	0.2399	0.0700399	1	0.3039	0.162167	1	0.2079	0.356621	1	4.0468	0.1522	0.0795649	1	4.2501	0.4194	0.227813	1	4.0468	0.1842	0.0230945
Sp100	1	nuclear antigen Sp100	3.92794e-09	3.15807e-16	1.20498e-11	3.8124	3.9184	3.8654	0.547364	1	3.8892	0.0768	0.0471123	1	4.3415	0.4231	0.863856	1	0.0238	0.00368082	1	0.4761	0.00882183	1	4.3079	0.4956	0.841029	1	3.8838	-0.0346	0.00984491	1	0.4425	0.884868	1	0.0184	0.460732	1	3.9618	0.1494	0.701909	1	3.842	-0.0764	0.577178	1	3.9618	0.0964	0.86953
Sp100	1	nuclear antigen Sp100	1.16913e-09	1.26084e-24	1.14278e-15	6.8738	6.9857	6.9297	0.298636	1	6.9553	0.0816	0.00117967	1	7.3965	0.4108	0.673844	1	0.0256	1.49646e-05	0.022028	0.4668	0.0267664	1	7.0795	0.2058	0.10546	1	6.8266	-0.1591	0.0282109	1	0.1498	0.153481	1	-0.1031	0.145902	1	6.9525	0.0787	0.0501768	1	7.0828	0.0972	0.636001	1	6.9525	0.0228	0.00677691
Mrc1	7	mannose receptor, C type 1	0.000486809	5.15875e-15	0.00171732	5.8559	5.8318	5.8439	0.569615	1	5.7548	-0.1011	0.000215593	0.317352	5.2534	-0.5784	0.475418	1	-0.089	0.000315281	0.464094	-0.5905	0.00675747	1	5.2462	-0.6097	4.09713e-05	0.06031	4.7926	-1.0392	0.000271481	0.39962	-0.5976	4.65035e-06	0.006845	-1.0512	0.101938	1	5.5275	-0.3284	0.17057	1	5.9519	0.1201	0.0262236	1	5.5275	-0.3164	0.354213
Il1rn	3	interleukin 1 receptor antagonist	6.46927e-15	9.87096e-29	1.10214e-11	6.005	5.953	5.979	0.172255	1	6.267	0.262	0.00138923	1	6.3315	0.3785	0.033966	1	0.288	0.00183073	1	0.3525	6.23878e-05	0.091835	7.3124	1.3075	0.731612	1	5.9832	0.0302	5.8217e-08	8.6e-05	1.3334	0.963455	1	0.0042	0.0870276	1	6.2323	0.2273	0.879584	1	5.9623	0.0092	0.0103152	1	6.2323	0.2533	0.840025
Ralgds	3	ral guanine nucleotide dissociation stimulator	0.000864421	5.06258e-14	4.22047e-05	5.7334	5.9217	5.8276	0.0533256	1	6.112	0.3786	0.0102389	1	6.3831	0.4614	0.0570897	1	0.2845	0.00214259	1	0.5556	0.00380248	1	6.4824	0.749	0.026057	1	6.1946	0.2728	0.000692153	1	0.6548	0.0138702	1	0.367	0.0118075	1	6.2435	0.5101	0.636403	1	5.8544	-0.0673	0.0074805	1	6.2435	0.416	0.851568
Abtb2	1	ankyrin repeat and BTB (POZ) domain containing 2	0.000372279	2.67769e-17	2.73602e-05	4.0327	4.0202	4.0265	0.00137676	1	4.3162	0.2835	0.0431785	1	4.3986	0.3784	0.00500604	1	0.2897	0.00431687	1	0.3721	0.00830987	1	4.4035	0.3708	0.0499329	1	4.3381	0.3179	0.00315591	1	0.377	0.00588706	1	0.3116	0.102658	1	4.1962	0.1634	0.615986	1	4.1068	0.0865	0.0979135	1	4.1962	0.1697	0.488635
Kif18a	6	kinesin family member 18A	1	1.39455e-15	0.000175432	6.9828	6.8042	6.8935	0.0954278	1	6.6994	-0.2834	0.445961	1	6.7128	-0.0915	0.139308	1	-0.1941	0.161002	1	-0.1808	0.0334067	1	6.5814	-0.4014	0.00295366	1	6.3505	-0.4537	0.02879	1	-0.3121	0.000681868	1	-0.543	0.351436	1	6.791	-0.1919	0.564422	1	6.8913	0.0871	0.501073	1	6.791	-0.1026	0.987117
Bub1b	7	budding uninhibited by benzimidazoles 1 homolog, beta (S. cerevisiae)	2.07287e-12	1.07314e-26	8.17874e-18	7.9806	7.9822	7.9814	0.018156	1	7.7851	-0.1955	0.414844	1	8.0471	0.0649	0.00216477	1	-0.1963	0.254932	1	0.0657	0.0438025	1	7.717	-0.2636	3.65835e-06	0.005385	7.3054	-0.6768	0.0050489	1	-0.2644	3.78721e-09	6e-06	-0.676	0.00775413	1	7.7731	-0.2075	0.469797	1	8.0149	0.0328	0.000742384	1	7.7731	-0.2083	0.37384
D2Ertd750e	7	DNA segment, Chr 2, ERATO Doi 750, expressed	2.84794e-06	4.54497e-25	1.00979e-11	7.8226	7.8652	7.8439	0.145717	1	7.6987	-0.1239	0.463369	1	7.8246	-0.0406	0.0351477	1	-0.1452	0.719349	1	-0.0193	0.0096522	1	7.4993	-0.3233	6.11435e-05	0.090003	7.2585	-0.6067	0.000421461	0.62039	-0.3446	1.16381e-06	0.001713	-0.5854	0.139895	1	7.6255	-0.1971	0.624664	1	7.8366	-0.0286	0.0270861	1	7.6255	-0.2184	0.894379
Casc5	7	cancer susceptibility candidate 5	5.49411e-05	5.28313e-17	2.01555e-06	7.8796	7.5813	7.7305	0.116335	1	7.5249	-0.3547	0.834431	1	7.594	0.0127	0.216283	1	-0.2056	0.363044	1	-0.1364	0.0665597	1	7.4672	-0.4124	0.0225148	1	7.1511	-0.4302	0.111202	1	-0.2633	0.00604754	1	-0.5794	0.293079	1	7.6183	-0.2613	0.485875	1	7.6632	0.0818	0.535555	1	7.6183	-0.1122	0.675991
Rad51	7	RAD51 homolog (S. cerevisiae)	0.0526902	2.62836e-19	7.09491e-10	6.9647	7.0402	7.0024	0.141688	1	6.7691	-0.1956	0.0820352	1	6.8803	-0.1598	0.0331373	1	-0.2333	0.0885368	1	-0.1221	0.00134935	1	6.6623	-0.3024	0.556843	1	6.9928	-0.0473	0.000378422	0.557037	-0.3401	0.884646	1	-0.0096	0.0194383	1	6.7809	-0.1838	0.0153108	1	6.7612	-0.2789	0.00763016	1	6.7809	-0.2216	0.00539927
Chac1	3	ChaC, cation transport regulator 1	2.86457e-07	7.31491e-16	0.237943	5.0171	4.9225	4.9698	0.21789	1	5.1455	0.1284	0.854961	1	4.9462	0.0237	0.106473	1	0.1757	0.813173	1	-0.0236	0.000740502	1	6.1033	1.0862	0.00148597	1	5.6431	0.7205	9.75829e-06	0.014364	1.1335	5.69924e-05	0.083893	0.6732	0.00125654	1	5.4599	0.4427	0.487076	1	4.8265	-0.096	0.000356169	0.524281	5.4599	0.49	0.185253
Nusap1	6	nucleolar and spindle associated protein 1	7.42865e-08	2.68002e-25	1.96935e-11	7.1529	6.9828	7.0679	0.0206496	1	6.9122	-0.2407	0.0886984	1	7.163	0.1802	0.115535	1	-0.1557	0.277453	1	0.0951	0.00676695	1	6.847	-0.306	0.00326797	1	6.4172	-0.5656	0.0335566	1	-0.2209	6.23905e-05	0.091839	-0.6507	0.429039	1	7.0657	-0.0873	0.0637861	1	7.1938	0.2109	0.982946	1	7.0657	-0.0022	0.168814
AA467197	1	expressed sequence AA467197	1.49726e-10	1.34357e-22	4.07292e-12	2.7604	2.6994	2.7299	0.447264	1	2.8824	0.122	0.0151916	1	2.9095	0.21	0.169102	1	0.1524	0.0189867	1	0.1796	0.0179141	1	3.0032	0.2428	0.186896	1	2.8709	0.1715	0.000540869	0.796159	0.2733	0.153559	1	0.141	0.382241	1	2.8497	0.0893	0.225659	1	2.7814	0.0819	0.1041	1	2.8497	0.1198	0.436624
Slc20a1	3	solute carrier family 20, member 1	0.380273	9.36009e-16	2.11446e-06	7.2074	7.4333	7.3204	0.151078	1	7.4428	0.2354	0.19121	1	7.5457	0.1124	0.349064	1	0.1225	0.0883884	1	0.2253	0.0097238	1	7.793	0.5856	0.00220933	1	7.9935	0.5602	0.00499358	1	0.4727	0.000427645	0.629493	0.6731	0.174043	1	7.4266	0.2192	0.628449	1	7.3816	-0.0517	0.412202	1	7.4266	0.1063	0.641647
Gins1	7	GINS complex subunit 1 (Psf1 homolog)	1	1.39011e-13	0.0253405	6.4236	6.3984	6.411	0.0236459	1	6.1797	-0.2439	0.19701	1	6.2227	-0.1757	0.0262686	1	-0.2313	0.0730922	1	-0.1883	0.00191724	1	5.9009	-0.5227	0.55646	1	6.3175	-0.0808	0.000366036	0.538805	-0.5101	0.368122	1	-0.0935	0.0430531	1	6.0337	-0.3899	0.24778	1	6.2348	-0.1636	0.0124387	1	6.0337	-0.3773	0.102232
Id1	4	inhibitor of DNA binding 1	1.98851e-05	4.77186e-18	1.96266e-07	4.9462	5.0089	4.9775	0.608763	1	5.0065	0.0604	0.000595064	0.875934	5.489	0.4802	0.740939	1	0.029	7.98884e-05	0.117596	0.5115	0.0249575	1	5.4605	0.5144	0.00312379	1	5.3032	0.2943	0.00285293	1	0.483	0.00156237	1	0.3257	0.0181053	1	5.2829	0.3368	0.0108424	1	5.4011	0.3922	0.00369311	1	5.2829	0.3054	0.00132363
Tpx2	7	TPX2, microtubule-associated protein homolog (Xenopus laevis)	6.78017e-14	1.77507e-28	3.75921e-19	9.2597	9.2928	9.2762	0.0546701	1	9.1482	-0.1114	0.246866	1	9.3237	0.031	0.00512406	1	-0.128	0.136406	1	0.0475	0.376636	1	9.2041	-0.0555	4.41235e-06	0.006495	8.7869	-0.5058	0.122409	1	-0.0721	3.63876e-08	5.4e-05	-0.4893	0.121442	1	9.1807	-0.0789	0.760696	1	9.2805	-0.0123	0.0188586	1	9.1807	-0.0955	0.907593
Hck	1	hemopoietic cell kinase	1.94897e-12	1.55557e-11	3.52277e-15	7.9982	8.2543	8.1262	0.0203076	1	8.3239	0.3258	0.000862396	1	8.7433	0.489	0.102773	1	0.1977	0.000212768	0.313195	0.6171	0.00818176	1	8.6086	0.6104	0.887451	1	8.2418	-0.0125	0.00520905	1	0.4824	0.321993	1	0.1156	0.00342095	1	8.4707	0.4725	0.109422	1	8.1113	-0.143	0.0100815	1	8.4707	0.3444	0.89297
Src	1	Rous sarcoma oncogene	1.76692e-05	1.85313e-13	2.08914e-07	5.0316	4.8522	4.9419	0.707897	1	4.9735	-0.058	0.077693	1	5.1987	0.3465	0.839422	1	0.0317	0.0704717	1	0.2568	0.0430511	1	5.236	0.2045	0.0426583	1	5.2849	0.4328	0.0438591	1	0.2942	0.0249484	1	0.3431	0.446573	1	5.1205	0.0889	0.722208	1	4.9128	0.0606	0.221593	1	5.1205	0.1786	0.822948
Fam83d	6	family with sequence similarity 83, member D	1	5.59939e-16	0.0061696	5.9147	6.1719	6.0433	0.846562	1	5.8873	-0.0274	0.495472	1	6.1297	-0.0422	0.226094	1	-0.156	0.462864	1	0.0864	0.376422	1	5.7727	-0.142	4.46697e-06	0.006575	4.9525	-1.2194	0.0601063	1	-0.2706	3.393e-06	0.004995	-1.0908	0.337643	1	5.7804	-0.1343	0.483846	1	6.0614	-0.1105	0.0494166	1	5.7804	-0.2629	0.903565
Mybl2	7	myeloblastosis oncogene-like 2	1	2.08416e-23	2.04634e-08	7.7289	8.0269	7.8779	0.312305	1	7.8574	0.1286	0.944173	1	8.0205	-0.0064	0.865703	1	-0.0205	0.260384	1	0.1426	0.176777	1	7.5157	-0.2132	0.113313	1	7.8609	-0.166	0.0182277	1	-0.3622	0.890408	1	-0.017	0.398805	1	7.6407	-0.0882	0.0932904	1	7.801	-0.2259	0.055897	1	7.6407	-0.2372	0.5637
Ube2c	7	ubiquitin-conjugating enzyme E2C	1.31512e-10	3.42352e-19	2.48764e-13	7.9693	8.2599	8.1146	0.163179	1	8.1504	0.1811	0.285856	1	8.1807	-0.0792	0.757334	1	0.0358	0.580033	1	0.0661	0.419976	1	8.0674	0.0982	3.06871e-05	0.045171	7.481	-0.7789	0.683644	1	-0.0472	0.000279381	0.411248	-0.6336	0.720555	1	8.0156	0.0464	0.52703	1	8.19	-0.0699	0.417848	1	8.0156	-0.099	0.566652
Mmp9	3	matrix metallopeptidase 9	1	2.20882e-13	1.28221e-08	6.5969	7.249	6.9229	0.0153368	1	7.3309	0.734	1.16939e-05	0.017213	9.1099	1.8609	0.128965	1	0.408	3.83303e-06	0.005642	2.1869	0.000452964	0.666763	7.9775	1.3806	0.0378776	1	6.8296	-0.4194	0.00131414	1	1.0546	0.711875	1	-0.0934	0.00957274	1	7.4346	0.8377	0.877233	1	7.2872	0.0382	0.0665169	1	7.4346	0.5116	0.211284
Cd40	1	CD40 antigen	3.09389e-13	3.12461e-18	1.71118e-13	4.4883	4.5801	4.5342	0.0268769	1	5.2051	0.7168	0.00607305	1	5.628	1.0479	0.00303804	1	0.6709	0.000125251	0.18437	1.0938	4.25609e-05	0.06265	5.6479	1.1596	0.140215	1	4.8115	0.2313	2.08385e-07	0.000307	1.1137	0.0315515	1	0.2772	0.00126626	1	5.2948	0.8064	0.972072	1	4.5858	0.0056	3.46215e-05	0.050963	5.2948	0.7605	0.679334
Mcm10	7	minichromosome maintenance deficient 10 (S. cerevisiae)	4.15036e-09	8.09119e-17	1.86379e-17	7.1675	7.3275	7.2475	0.43564	1	7.0839	-0.0835	0.330346	1	7.2371	-0.0904	0.116421	1	-0.1635	0.909174	1	-0.0103	0.056441	1	6.9577	-0.2098	0.581932	1	7.2679	-0.0596	0.00922235	1	-0.2898	0.836461	1	0.0204	0.0432466	1	6.9301	-0.2374	0.401248	1	7.2395	-0.088	0.00617631	1	6.9301	-0.3174	0.933756
Mastl	6	microtubule associated serine/threonine kinase-like	1	3.08546e-16	1	6.4308	6.2207	6.3258	0.108602	1	6.1725	-0.2583	0.052051	1	6.4614	0.2407	0.230212	1	-0.1533	0.273599	1	0.1356	0.160068	1	6.2377	-0.1932	0.234916	1	6.08	-0.1407	0.448214	1	-0.0881	0.0673968	1	-0.2458	0.541324	1	6.3053	-0.1255	0.277168	1	6.3889	0.1682	0.894999	1	6.3053	-0.0205	0.649359
Fam78a	6	family with sequence similarity 78, member A	8.05682e-10	4.02708e-18	3.70515e-11	6.4954	6.8074	6.6514	0.180791	1	6.717	0.2216	0.0303091	1	6.6038	-0.2036	0.634954	1	0.0656	0.732699	1	-0.0477	0.0176879	1	5.9023	-0.5932	1.51981e-05	0.022372	6.0251	-0.7823	0.00062593	0.921368	-0.7492	0.000848719	1	-0.6263	0.485056	1	6.3818	-0.1136	0.088913	1	6.5038	-0.3036	0.0777638	1	6.3818	-0.2696	0.382901
Lcn2	3	lipocalin 2	1	3.31093e-15	1	5.2301	5.7103	5.4702	0.246744	1	6.1173	0.8873	0.00104618	1	8.6693	2.959	0.274611	1	0.6471	7.42793e-06	0.010934	3.1991	0.000456152	0.671456	6.8431	1.613	0.00216312	1	7.9247	2.2144	0.0028837	1	1.3729	2.80655e-05	0.041312	2.4545	0.025753	1	6.922	1.6919	0.16552	1	6.406	0.6957	0.0152359	1	6.922	1.4518	0.0216357
Traf1	1	TNF receptor-associated factor 1	1.4626e-17	5.20665e-24	4.48701e-17	5.3089	5.4301	5.3695	0.0195438	1	5.7423	0.4334	0.00153154	1	5.9851	0.555	0.00600436	1	0.3728	0.00014846	0.218533	0.6156	7.8538e-05	0.115608	6.328	1.0192	0.636262	1	5.3876	-0.0425	9.80649e-07	0.001444	0.9585	0.856518	1	0.0181	0.00901276	1	5.7857	0.4768	0.447587	1	5.5102	0.0801	0.0020546	1	5.7857	0.4162	0.201906
Cytip	6	cytohesin 1 interacting protein	1	1.52892e-17	0.0238956	6.4455	6.232	6.3388	0.174482	1	6.2678	-0.1777	0.0237539	1	5.9092	-0.3228	0.566309	1	-0.0709	0.00359589	1	-0.4296	4.58221e-05	0.06745	5.2413	-1.2042	1.34395e-05	0.019783	4.6344	-1.5976	3.50289e-06	0.005156	-1.0975	6.3951e-08	9.4e-05	-1.7043	0.0346898	1	6.022	-0.4235	0.378812	1	6.1265	-0.1055	0.0454823	1	6.022	-0.3168	0.0952523
Ifih1	1	interferon induced with helicase C domain 1	1.12892e-12	6.7953e-22	3.60668e-16	7.0404	7.1126	7.0765	0.344721	1	7.3087	0.2683	0.00640416	1	7.8068	0.6942	0.225609	1	0.2322	0.00022921	0.337397	0.7303	0.00605279	1	7.5004	0.46	0.844466	1	7.0985	-0.014	0.000506006	0.74484	0.4239	0.785154	1	0.0221	0.383747	1	7.1696	0.1292	0.0638674	1	7.2539	0.1414	0.374538	1	7.1696	0.0931	0.0426552
Galnt3	3	UDP-N-acetyl-alpha-D-galactosamine:polypeptide N-acetylgalactosaminyltransferase 3	1	1.78374e-22	1	4.2846	4.4141	4.3493	0.376861	1	4.4104	0.1257	0.000356411	0.524637	4.8405	0.4264	0.543118	1	0.061	0.000275966	0.406222	0.4911	0.00146999	1	5.0876	0.803	1.8123e-06	0.002668	5.5009	1.0868	3.62987e-05	0.053432	0.7383	1.62651e-07	0.000239	1.1516	0.11926	1	4.5742	0.2896	0.961664	1	4.41	-0.004	0.0770722	1	4.5742	0.2249	0.545541
Spc25	6	SPC25, NDC80 kinetochore complex component, homolog (S. cerevisiae)	1	4.95017e-16	0.196264	7.077	7.0382	7.0576	0.139542	1	6.8666	-0.2104	0.0334014	1	6.8564	-0.1818	0.06559	1	-0.191	0.0201065	1	-0.2012	0.0117481	1	6.6868	-0.3902	0.00323763	1	6.6573	-0.3809	0.00129131	1	-0.3708	0.000493522	0.726464	-0.4003	0.328387	1	6.9444	-0.1326	0.705069	1	6.9827	-0.0555	0.251637	1	6.9444	-0.1132	0.512017
Calcrl	1	calcitonin receptor-like	3.70102e-15	2.45504e-14	6.13575e-08	6.881	6.7279	6.8045	0.333714	1	7.0451	0.1641	0.538805	1	6.7874	0.0595	0.0637989	1	0.2406	0.891969	1	-0.017	0.00120808	1	7.7368	0.8558	0.927586	1	6.7212	-0.0067	7.7338e-06	0.011384	0.9323	0.489579	1	-0.0832	0.0837097	1	7.2952	0.4142	0.484622	1	6.6406	-0.0873	0.00633716	1	7.2952	0.4907	0.242554
Gm13710	6	predicted gene 13710	1	9.14365e-24	1	6.6449	6.9348	6.7898	0.0357806	1	6.8089	0.164	0.12048	1	6.6987	-0.2361	0.863818	1	0.0191	0.47096	1	-0.0912	2.6651e-06	0.003923	5.6899	-0.955	7.41261e-05	0.109114	5.1295	-1.8053	1.26066e-06	0.001856	-1.0999	7.07115e-07	0.001041	-1.6604	0.116406	1	6.483	-0.1618	0.799071	1	6.8979	-0.0369	0.0250724	1	6.483	-0.3068	0.409746
Arhgap11a	7	Rho GTPase activating protein 11A	0.00621776	8.48243e-18	2.02288e-09	7.5286	7.7074	7.618	0.97377	1	7.5315	0.0029	0.556726	1	7.6737	-0.0337	0.284504	1	-0.0865	0.454302	1	0.0557	0.317786	1	7.6068	0.0782	0.00396763	1	7.376	-0.3314	0.876204	1	-0.0112	0.0117916	1	-0.242	0.747534	1	7.5056	-0.0229	0.0950123	1	7.7689	0.0615	0.132119	1	7.5056	-0.1124	0.0427852
Hdc	1	histidine decarboxylase	1.24832e-12	4.16301e-20	3.84735e-15	3.5167	3.8151	3.6659	0.138273	1	4.1222	0.6055	0.0737392	1	4.5103	0.6951	0.102284	1	0.4562	0.00454065	1	0.8443	0.0024771	1	4.1257	0.609	0.0137558	1	3.5952	-0.2199	0.00344362	1	0.4598	0.477897	1	-0.0707	0.294529	1	3.671	0.1543	0.0876983	1	3.5473	-0.2678	0.968688	1	3.671	0.0051	0.357724
Ncaph	6	non-SMC condensin I complex, subunit H	1	1.36479e-19	1.40371e-07	7.8788	8.0699	7.9743	0.826842	1	7.8572	-0.0216	0.707718	1	8.0397	-0.0302	0.229673	1	-0.1172	0.497931	1	0.0654	0.0274239	1	7.6123	-0.2665	0.00411193	1	7.5393	-0.5306	0.002492	1	-0.362	0.00281171	1	-0.4351	0.442285	1	7.8006	-0.0782	0.424011	1	7.9706	-0.0993	0.0876691	1	7.8006	-0.1738	0.973336
Bub1	6	budding uninhibited by benzimidazoles 1 homolog (S. cerevisiae)	1	1.00151e-21	2.89251e-08	7.7269	7.4917	7.6093	0.0427269	1	7.4973	-0.2296	0.0195215	1	7.7467	0.255	0.289182	1	-0.112	0.182317	1	0.1374	0.000911785	1	7.2386	-0.4883	0.00173436	1	7.1048	-0.3869	0.00326808	1	-0.3707	0.000286211	0.421302	-0.5045	0.324653	1	7.5816	-0.1453	0.302413	1	7.6273	0.1357	0.823911	1	7.5816	-0.0277	0.876233
Ckap2l	7	cytoskeleton associated protein 2-like	2.40765e-09	1.54158e-15	4.76006e-13	6.5149	6.5337	6.5243	0.469546	1	6.4433	-0.0715	0.0379729	1	6.6114	0.0778	0.232062	1	-0.0809	0.0205979	1	0.0872	0.041675	1	6.3767	-0.1382	5.09569e-06	0.007501	5.8519	-0.6818	0.0032169	1	-0.1476	9.21292e-09	1.4e-05	-0.6724	0.275453	1	6.3441	-0.1708	0.123866	1	6.677	0.1434	0.0912329	1	6.3441	-0.1802	0.0275013
Trib3	3	tribbles homolog 3 (Drosophila)	1	4.85601e-25	1	6.3657	6.456	6.4109	0.00816248	1	6.7374	0.3717	0.127372	1	6.6152	0.1591	0.00281694	1	0.3265	0.0292006	1	0.2043	2.64518e-06	0.003894	8.3568	1.9911	1.00186e-06	0.001475	8.2569	1.8009	1.62458e-09	2e-06	1.9459	5.45556e-10	1e-06	1.846	0.00405456	1	6.852	0.4863	0.548377	1	6.5522	0.0961	0.000594803	0.87555	6.852	0.4411	0.245189
Dsn1	7	DSN1, MIND kinetochore complex component, homolog (S. cerevisiae)	1	5.72527e-16	1.53086e-08	6.171	6.2801	6.2256	0.429035	1	6.0886	-0.0824	0.48615	1	6.333	0.0529	0.133736	1	-0.1369	0.148025	1	0.1075	0.469991	1	6.0883	-0.0827	0.685313	1	6.2454	-0.0347	0.155209	1	-0.1373	0.792561	1	0.0199	0.433484	1	6.0482	-0.1228	0.0578388	1	6.0496	-0.2305	0.142705	1	6.0482	-0.1774	0.0583218
Mafb	6	v-maf musculoaponeurotic fibrosarcoma oncogene family, protein B (avian)	1	1.29275e-13	0.00134921	7.4797	7.7804	7.6301	0.105865	1	7.8195	0.3398	0.861117	1	7.8084	0.0279	0.247738	1	0.1894	0.323447	1	0.1783	0.166546	1	7.172	-0.3077	7.8175e-06	0.011507	6.4427	-1.3378	0.0186011	1	-0.4581	1.41342e-05	0.020806	-1.1874	0.888519	1	7.4484	-0.0313	0.730721	1	7.7124	-0.068	0.319315	1	7.4484	-0.1816	0.668898
Aurka	7	aurora kinase A	0.313724	1.48588e-21	1.09785e-07	8.0032	8.0761	8.0396	0.0202862	1	7.7975	-0.2057	0.379903	1	7.9893	-0.0868	0.000691713	1	-0.2422	0.530666	1	-0.0504	0.201086	1	7.8549	-0.1482	0.00335289	1	7.6475	-0.4286	0.0303421	1	-0.1847	0.000486619	0.716303	-0.3921	0.0840993	1	7.8558	-0.1474	0.332018	1	8.127	0.0509	0.00633665	1	7.8558	-0.1839	0.158079
Zbp1	1	Z-DNA binding protein 1	9.06901e-06	9.91986e-21	4.00656e-10	4.9634	5.1642	5.0638	0.595286	1	5.1614	0.198	0.021921	1	5.8924	0.7282	0.70166	1	0.0976	0.00100467	1	0.8286	0.0790177	1	5.2225	0.2591	0.00884732	1	4.6288	-0.5354	0.176834	1	0.1587	0.00663026	1	-0.435	0.613729	1	4.8748	-0.0886	0.635357	1	5.0855	-0.0787	0.185133	1	4.8748	-0.189	0.876418
BC006779	1	cDNA sequence BC006779	0.00663963	1.67036e-14	5.89511e-10	4.8453	5.5289	5.1871	0.103425	1	5.3685	0.5232	0.082689	1	5.7625	0.2337	0.517255	1	0.1814	0.0589033	1	0.5755	0.0824862	1	5.4991	0.6538	0.476669	1	5.4408	-0.0881	0.306933	1	0.312	0.370818	1	0.2537	0.265439	1	5.21	0.3647	0.298024	1	5.3252	-0.2037	0.936742	1	5.21	0.0229	0.639162
Smc4	6	structural maintenance of chromosomes 4	1	2.7885e-11	0.0873918	8.4811	8.1219	8.3015	0.0731271	1	8.1755	-0.3056	0.570931	1	8.2009	0.0789	0.451596	1	-0.126	0.495334	1	-0.1006	0.00639341	1	8.1164	-0.3646	0.0112152	1	7.6516	-0.4703	0.225516	1	-0.1851	0.000994872	1	-0.6499	0.112375	1	8.2449	-0.2362	0.503801	1	8.2596	0.1376	0.723453	1	8.2449	-0.0567	0.811399
Iqgap3	7	IQ motif containing GTPase activating protein 3	0.184651	1.51964e-19	1.02875e-08	6.7732	7.165	6.9691	0.632053	1	6.8455	0.0723	0.757977	1	7.1298	-0.0352	0.439112	1	-0.1236	0.316914	1	0.1607	0.164381	1	6.5029	-0.2703	0.000771041	1	6.4404	-0.7247	0.0182614	1	-0.4663	0.00656059	1	-0.5288	0.599455	1	6.6981	-0.0751	0.249787	1	6.9654	-0.1997	0.101251	1	6.6981	-0.271	0.982683
S100a4	6	S100 calcium binding protein A4	1	4.43739e-20	1	9.6041	9.4488	9.5264	0.179091	1	9.4376	-0.1665	0.00413841	1	9.1778	-0.271	0.331923	1	-0.0888	0.000458347	0.674687	-0.3487	1.0974e-05	0.016154	8.7708	-0.8333	0.000159623	0.234966	8.4903	-0.9585	2.88616e-07	0.000425	-0.7557	6.83155e-07	0.001006	-1.0361	0.0358482	1	9.4207	-0.1834	0.0808227	1	9.6201	0.1713	0.137225	1	9.4207	-0.1058	0.255155
Selenbp1	6	selenium binding protein 1	1	4.63847e-19	0.00702302	7.6737	7.8562	7.7649	0.346054	1	7.8065	0.1328	0.0253376	1	8.2832	0.427	0.768689	1	0.0416	0.00339377	1	0.5183	0.000404857	0.595949	6.7253	-0.9483	3.92869e-05	0.05783	6.0716	-1.7846	2.16892e-05	0.031927	-1.0396	4.26005e-07	0.000627	-1.6933	0.198136	1	7.4723	-0.2014	0.538738	1	7.755	-0.1012	0.0655737	1	7.4723	-0.2926	0.945273
Rhoc	3	ras homolog gene family, member C	2.42559e-06	4.59888e-18	1	9.1711	8.9715	9.0713	0.105892	1	9.3976	0.2265	0.0182742	1	9.3925	0.421	0.0107577	1	0.3263	0.0301688	1	0.3212	0.000624414	0.919138	9.9853	0.8142	5.00667e-05	0.073698	9.7276	0.7561	6.84669e-06	0.010078	0.914	9.12403e-05	0.134306	0.6563	0.0239476	1	9.5448	0.3737	0.271319	1	9.0778	0.1064	0.00129742	1	9.5448	0.4735	0.953288
AI504432	6	expressed sequence AI504432	0.00138184	9.86476e-13	0.000552219	5.8326	5.8622	5.8474	0.192926	1	6.0085	0.1759	0.770882	1	5.8197	-0.0426	0.175393	1	0.1611	0.81813	1	-0.0277	0.720281	1	5.7838	-0.0488	0.000242379	0.356782	4.5463	-1.3159	0.593649	1	-0.0636	2.09931e-06	0.00309	-1.301	0.578847	1	5.9201	0.0876	0.233613	1	6.0783	0.2161	0.575043	1	5.9201	0.0727	0.106972
F3	1	coagulation factor III	2.00452e-10	2.49259e-12	7.95609e-11	3.5076	3.6523	3.5799	0.299065	1	3.691	0.1835	0.679116	1	3.5786	-0.0737	0.496717	1	0.1111	0.992633	1	-0.0013	0.0543075	1	3.8266	0.319	0.0767977	1	3.2835	-0.3687	0.120687	1	0.2467	0.0649594	1	-0.2964	0.154566	1	3.7017	0.1942	0.793574	1	3.6994	0.0472	0.403513	1	3.7017	0.1218	0.422106
Gclm	5	glutamate-cysteine ligase, modifier subunit	1	1.35019e-18	5.81212e-06	7.634	7.7854	7.7097	0.504337	1	7.702	0.068	0.767136	1	7.7675	-0.0178	0.926398	1	-0.0077	0.46926	1	0.0579	9.18438e-06	0.013519	9.1016	1.4677	1.38312e-05	0.020359	8.9091	1.1238	1.83483e-08	2.7e-05	1.392	9.50469e-08	0.00014	1.1995	0.990222	1	7.635	0.0011	0.846808	1	7.7685	-0.0169	0.336099	1	7.635	-0.0746	0.514839
Cenpe	7	centromere protein E	4.75581e-07	1.90264e-16	2.99505e-07	7.9694	7.5958	7.7826	0.097863	1	7.6502	-0.3192	0.229195	1	7.7753	0.1795	0.46172	1	-0.1324	0.963868	1	-0.0073	0.167577	1	7.7427	-0.2267	0.157307	1	7.3777	-0.2181	0.814204	1	-0.0399	0.0276279	1	-0.4049	0.476452	1	7.8581	-0.1113	0.133147	1	7.8752	0.2794	0.659172	1	7.8581	0.0755	0.593238
Adh7	3	alcohol dehydrogenase 7 (class IV), mu or sigma polypeptide	1	7.61881e-14	1	5.8021	5.957	5.8796	0.259169	1	6.0294	0.2273	0.02676	1	6.3127	0.3556	0.341544	1	0.1498	0.00728472	1	0.4331	0.000775074	1	6.9583	1.1561	2.55729e-05	0.037643	7.3845	1.4274	3.19944e-05	0.047096	1.0787	4.0403e-07	0.000595	1.5049	0.0298773	1	6.3158	0.5136	0.636576	1	5.8899	-0.0672	0.0153555	1	6.3158	0.4362	0.940701
Gbp5	1	guanylate binding protein 5	1.39889e-09	8.63356e-15	1.04225e-12	3.0778	3.1759	3.1268	0.120313	1	3.9172	0.8395	0.26807	1	3.6443	0.4685	0.0344946	1	0.7904	0.0799074	1	0.5175	0.273569	1	3.2293	0.1515	0.188811	1	3.4628	0.287	0.418173	1	0.1024	0.0432255	1	0.336	0.677207	1	3.1418	0.064	0.499394	1	3.2856	0.1097	0.911537	1	3.1418	0.015	0.219805
Gbp7	3	guanylate binding protein 7	1	6.59012e-22	0.132024	3.9626	3.9324	3.9475	0.208892	1	4.6477	0.6851	0.00152122	1	5.5375	1.6051	0.0661835	1	0.7002	1.1969e-05	0.017618	1.59	0.212466	1	4.2138	0.2512	0.248765	1	4.2568	0.3244	0.111751	1	0.2663	0.105944	1	0.3093	0.0914238	1	4.4747	0.5121	0.221127	1	4.1694	0.237	0.0221382	1	4.4747	0.5272	0.0983306
Gbp3	1	guanylate binding protein 3	9.03523e-06	1.27258e-18	5.30697e-08	3.6571	3.8386	3.7479	0.188754	1	4.1983	0.5411	0.0903287	1	4.4287	0.5901	0.117483	1	0.4504	0.00903919	1	0.6808	0.123846	1	3.8376	0.1805	0.37342	1	3.6052	-0.2334	0.461664	1	0.0898	0.446703	1	-0.1427	0.3694	1	3.7976	0.1405	0.427648	1	3.6835	-0.1551	0.722723	1	3.7976	0.0498	0.665423
Gbp1	1	guanylate binding protein 1	2.54515e-05	1.31202e-12	2.82271e-09	3.122	3.2864	3.2042	0.226499	1	3.7272	0.6052	0.219092	1	4.0279	0.7416	0.117504	1	0.523	0.0513375	1	0.8238	0.41667	1	3.3062	0.1843	0.265612	1	3.1631	-0.1232	0.511919	1	0.1021	0.71269	1	-0.041	0.375437	1	3.2432	0.1212	0.306355	1	3.3815	0.0952	0.699704	1	3.2432	0.039	0.113381
Gbp2	1	guanylate binding protein 2	2.02992e-05	2.49049e-15	1.33273e-08	3.2809	3.0949	3.1879	0.58801	1	3.6205	0.3395	0.0433339	1	4.3985	1.3035	0.313673	1	0.4325	0.00780489	1	1.2105	0.808674	1	3.331	0.05	0.139374	1	3.3015	0.2066	0.389779	1	0.143	0.467156	1	0.1136	0.4986	1	3.416	0.1351	0.243937	1	3.2599	0.165	0.168166	1	3.416	0.2281	0.647219
Depdc1a	7	DEP domain containing 1a	2.64437e-05	1.82658e-16	1.61577e-05	6.5936	6.3964	6.495	0.211777	1	6.3703	-0.2233	0.435866	1	6.4741	0.0776	0.353038	1	-0.1247	0.871829	1	-0.0209	0.775888	1	6.5442	-0.0494	0.00206543	1	5.8794	-0.517	0.716015	1	0.0492	0.000748346	1	-0.6156	0.525811	1	6.4585	-0.1351	0.445817	1	6.5232	0.1267	0.81449	1	6.4585	-0.0366	0.856446
Ect2	7	ect2 oncogene	3.46508e-10	3.02549e-24	5.25299e-15	8.5668	8.4346	8.5007	0.0622658	1	8.3122	-0.2545	0.161147	1	8.5297	0.0951	0.0482046	1	-0.1884	0.718157	1	0.029	0.0248436	1	8.2747	-0.2921	2.75668e-05	0.040578	7.8357	-0.5989	0.0139845	1	-0.226	5.22412e-06	0.00769	-0.665	0.0792046	1	8.3545	-0.2123	0.889967	1	8.4247	-0.0099	0.0881499	1	8.3545	-0.1462	0.372564
Ccna2	6	cyclin A2	0.0119867	7.16887e-26	1.05633e-10	8.554	8.5114	8.5327	0.00494886	1	8.2874	-0.2666	0.745727	1	8.5334	0.022	0.00121925	1	-0.2453	0.989423	1	0.0007	0.000134066	0.197346	8.041	-0.513	0.000901346	1	7.9129	-0.5985	3.70018e-06	0.005447	-0.4917	6.40902e-06	0.009434	-0.6198	0.00639774	1	8.2892	-0.2648	0.533818	1	8.4708	-0.0406	0.00155219	1	8.2892	-0.2435	0.249948
Slc7a11	3	solute carrier family 7 (cationic amino acid transporter, y+ system), member 11	3.12689e-09	1.95817e-15	2.49598e-09	6.8596	6.6996	6.7796	0.172436	1	6.6498	-0.2098	0.766627	1	6.6729	-0.0268	0.22999	1	-0.1298	0.285262	1	-0.1067	6.30698e-05	0.092839	8.0776	1.2181	4.13926e-08	6.1e-05	7.7058	1.0062	8.13588e-08	0.00012	1.298	2.98757e-07	0.00044	0.9262	0.397182	1	6.6849	-0.1747	0.207237	1	6.8169	0.1173	0.502986	1	6.6849	-0.0947	0.697564
Rapgef2	1	Rap guanine nucleotide exchange factor (GEF) 2	2.57329e-15	2.17856e-21	7.99246e-15	5.8213	6.006	5.9136	0.00012809	0.188548	6.2681	0.4468	0.00194647	1	6.4314	0.4254	0.000264826	0.389824	0.3544	4.02266e-05	0.059214	0.5178	6.09807e-08	9e-05	7.0399	1.2186	6.79097e-05	0.099963	6.5418	0.5358	4.12335e-09	6e-06	1.1263	1.63558e-06	0.002408	0.6282	8.97576e-05	0.132123	6.4777	0.6564	0.75125	1	6.0279	0.0219	1.47926e-05	0.021775	6.4777	0.5641	0.12165
Il6ra	6	interleukin 6 receptor, alpha	1	1.44356e-17	2.07368e-06	8.4879	8.7765	8.6322	0.140303	1	8.6723	0.1844	0.0125547	1	8.4738	-0.3027	0.729417	1	0.0401	0.212232	1	-0.1584	0.496844	1	8.5836	0.0957	4.93748e-05	0.07268	7.5804	-1.1961	0.702314	1	-0.0486	1.06336e-05	0.015653	-1.0518	0.466117	1	8.5826	0.0947	0.278834	1	8.6394	-0.1371	0.684486	1	8.5826	-0.0496	0.956729
Csf1	1	colony stimulating factor 1 (macrophage)	2.84737e-05	1.40011e-23	5.76564e-07	3.9641	4.4216	4.1928	0.0837219	1	4.6878	0.7237	0.110155	1	4.897	0.4754	0.115084	1	0.4949	0.00789187	1	0.7042	5.85049e-06	0.008612	5.33	1.3659	0.0338475	1	4.8809	0.4594	7.38024e-05	0.108637	1.1372	0.00235197	1	0.6881	0.0425434	1	4.4119	0.4478	0.0885269	1	4.078	-0.3436	0.304794	1	4.4119	0.2191	0.516533
Fnbp1l	1	formin binding protein 1-like	4.88317e-19	1.87625e-08	2.09315e-11	8.2082	7.8563	8.0323	0.0549196	1	8.4466	0.2384	0.131712	1	8.0275	0.1711	0.00972038	1	0.4143	0.971818	1	-0.0048	0.00938069	1	8.6361	0.4279	0.150751	1	7.7107	-0.1456	0.00118965	1	0.6038	0.0330161	1	-0.3215	0.0286245	1	8.6763	0.4681	0.0318166	1	8.128	0.2716	0.00206897	1	8.6763	0.644	0.488369
Nfkb1	1	nuclear factor of kappa light polypeptide gene enhancer in B cells 1, p105	1.89623e-20	5.45221e-19	4.1801e-18	7.7378	7.9575	7.8476	0.00594407	1	8.2232	0.4854	0.97529	1	7.9592	0.0017	0.00403514	1	0.3755	0.303844	1	0.1115	0.000183259	0.269758	8.7048	0.967	0.124524	1	7.8257	-0.1318	7.76913e-06	0.011436	0.8572	0.844558	1	-0.0219	0.0207711	1	8.1216	0.3839	0.317065	1	7.829	-0.1286	0.0257021	1	8.1216	0.274	0.88417
H28	2	histocompatibility 28	1.62673e-14	2.77728e-19	2.37647e-19	7.9086	8.0944	8.0015	0.0312982	1	7.6797	-0.2289	0.339196	1	8.1698	0.0754	0.00182994	1	-0.3218	0.0786346	1	0.1683	0.000502066	0.739041	7.3268	-0.5819	5.5429e-08	8.2e-05	6.7217	-1.3728	6.27117e-06	0.009231	-0.6748	1.17799e-08	1.7e-05	-1.2799	0.0400596	1	7.656	-0.2526	0.19433	1	7.9259	-0.1685	0.00211218	1	7.656	-0.3455	0.48757
Cth	3	cystathionase (cystathionine gamma-lyase)	4.50408e-06	1.13948e-26	9.99016e-05	6.0483	6.0988	6.0735	0.275845	1	6.367	0.3187	0.00977147	1	6.5464	0.4476	0.151172	1	0.2935	0.00121145	1	0.4729	1.19029e-06	0.001752	8.3915	2.3433	1.2601e-06	0.001855	8.0041	1.9054	5.99462e-10	1e-06	2.318	1.94533e-09	3e-06	1.9306	0.0015209	1	6.6718	0.6236	0.586575	1	6.0412	-0.0576	0.000116057	0.170836	6.6718	0.5983	0.743864
Ccne2	6	cyclin E2	0.011688	4.30848e-21	3.08754e-07	7.3385	7.03	7.1843	0.0131487	1	6.9756	-0.3629	0.333763	1	7.0913	0.0613	0.0880969	1	-0.2087	0.397923	1	-0.0929	0.000159689	0.235063	6.3564	-0.9821	0.0141982	1	7.2848	0.2548	3.21279e-05	0.047292	-0.8278	0.381088	1	0.1006	0.203353	1	7.1392	-0.1993	0.0287193	1	7.1798	0.1498	0.729507	1	7.1392	-0.0451	0.966704
Glipr2	3	GLI pathogenesis-related 2	0.61792	3.67693e-25	0.00736298	4.4327	4.3732	4.4029	0.0772559	1	4.5367	0.1041	0.000168281	0.24771	5.249	0.8758	0.0256834	1	0.1338	6.87194e-07	0.001012	0.8461	0.00170233	1	5.1313	0.6986	0.000605984	0.892009	4.97	0.5969	1.79962e-05	0.02649	0.7284	8.51508e-06	0.012534	0.5671	0.0499562	1	4.6755	0.2428	0.00140308	1	4.8135	0.4404	0.00546002	1	4.6755	0.2726	5.22084e-05
Melk	6	maternal embryonic leucine zipper kinase	1	3.02236e-27	2.94926e-14	7.5229	7.6407	7.5818	0.101441	1	7.3307	-0.1922	0.743675	1	7.6239	-0.0168	0.00980686	1	-0.2511	0.386266	1	0.0421	0.00251548	1	7.0925	-0.4304	5.53468e-05	0.081471	7.1888	-0.4519	4.64314e-05	0.068347	-0.4893	4.99871e-06	0.007358	-0.393	0.0536594	1	7.3492	-0.1736	0.0135661	1	7.4699	-0.1708	0.00476457	1	7.3492	-0.2325	0.0377265
Smc2	7	structural maintenance of chromosomes 2	0.0322856	1.62693e-13	0.000283342	8.4134	8.0549	8.2341	0.067585	1	8.0796	-0.3338	0.224886	1	8.2161	0.1612	0.355758	1	-0.1546	0.90605	1	-0.018	0.0580237	1	8.12	-0.2934	0.544838	1	8.1426	0.0877	0.463952	1	-0.1141	0.56957	1	-0.0916	0.688987	1	8.3404	-0.0729	0.072846	1	8.3675	0.3126	0.545925	1	8.3404	0.1063	0.420229
Slc31a2	3	solute carrier family 31, member 2	1	2.12451e-13	1	8.3397	8.6236	8.4816	0.00786328	1	8.9407	0.601	0.00938694	1	9.3232	0.6996	0.0209784	1	0.459	0.000685003	1	0.8415	0.0107783	1	9.0392	0.6995	0.43828	1	8.4543	-0.1693	0.0129251	1	0.5576	0.884206	1	-0.0273	0.0170006	1	8.9021	0.5624	0.642216	1	8.5284	-0.0952	0.0376758	1	8.9021	0.4205	0.798353
Stil	7	Scl/Tal1 interrupting locus	0.00139698	3.36683e-19	8.72032e-12	7.0204	7.0765	7.0485	0.250738	1	6.8397	-0.1808	0.874612	1	7.0617	-0.0147	0.076453	1	-0.2088	0.856966	1	0.0133	0.012588	1	6.7343	-0.2861	0.0278767	1	6.6983	-0.3782	0.00129356	1	-0.3141	0.00458045	1	-0.3502	0.125752	1	6.8497	-0.1707	0.199897	1	6.9781	-0.0984	0.0303868	1	6.8497	-0.1987	0.271256
Stk40	1	serine/threonine kinase 40	1.48417e-11	3.99712e-20	1.38908e-11	5.9015	6.2325	6.067	0.0317318	1	6.3714	0.47	0.779002	1	6.2081	-0.0244	0.0697998	1	0.3045	0.366545	1	0.1411	0.00169894	1	6.9135	1.012	0.438178	1	6.3286	0.0961	0.000353538	0.520408	0.8465	0.130126	1	0.2616	0.0684958	1	6.327	0.4255	0.132993	1	6.0562	-0.1763	0.139777	1	6.327	0.26	0.945629
Clspn	6	claspin homolog (Xenopus laevis)	1	2.89583e-19	0.000382739	6.8776	6.9467	6.9122	0.18501	1	6.7413	-0.1364	0.614452	1	6.8745	-0.0722	0.108518	1	-0.1709	0.740995	1	-0.0376	0.00097177	1	6.2884	-0.5892	0.660465	1	6.8904	-0.0564	9.76494e-05	0.14374	-0.6237	0.836956	1	-0.0218	0.0642997	1	6.6002	-0.2774	0.838899	1	6.9202	-0.0265	0.0188798	1	6.6002	-0.312	0.940163
Rnf19b	1	ring finger protein 19B	1.59319e-06	1.47138e-14	3.95342e-08	7.0873	7.4043	7.2458	0.0720202	1	7.4571	0.3697	0.0825447	1	7.6258	0.2215	0.173026	1	0.2113	0.0305416	1	0.38	0.0021904	1	7.865	0.7776	0.432436	1	7.4684	0.0641	0.000995033	1	0.6192	0.149382	1	0.2226	0.0550957	1	7.4796	0.3922	0.232676	1	7.2264	-0.1778	0.129853	1	7.4796	0.2338	0.906378
Marcksl1	1	MARCKS-like 1	9.12526e-14	3.46711e-14	2.82306e-08	6.2124	6.1992	6.2058	0.00467759	1	6.7161	0.5038	0.00260636	1	6.6905	0.4913	0.000178241	0.26237	0.5103	0.000612778	0.902009	0.4847	0.000378218	0.556737	7.1683	0.956	0.0189262	1	6.4739	0.2748	2.14672e-06	0.00316	0.9625	0.0162143	1	0.2682	0.00186124	1	6.938	0.7257	0.5654	1	6.1562	-0.043	2.91831e-05	0.042957	6.938	0.7322	0.580606
Ptafr	3	platelet-activating factor receptor	3.50361e-10	1.75063e-22	6.93554e-10	7.2674	7.4373	7.3523	0.0269663	1	7.5406	0.2733	0.0655944	1	7.6533	0.2161	0.0741913	1	0.1883	0.00754024	1	0.301	0.000213619	0.314447	8.2435	0.9762	0.240933	1	7.5933	0.156	9.34694e-06	0.013759	0.8912	0.0401837	1	0.2409	0.0445572	1	7.4456	0.1782	0.254963	1	7.3062	-0.1311	0.296912	1	7.4456	0.0933	0.63459
Fgr	1	Gardner-Rasheed feline sarcoma viral (Fgr) oncogene homolog	3.02046e-19	1.28296e-08	4.21542e-17	7.606	7.8007	7.7033	0.000111324	0.163868	8.2927	0.6868	6.27527e-06	0.009237	8.3831	0.5824	1.71684e-05	0.025272	0.5894	2.21226e-06	0.003256	0.6798	0.000250739	0.369087	8.6635	1.0576	0.075897	1	7.5154	-0.2853	4.73048e-06	0.006963	0.9602	0.12024	1	-0.1879	0.000401524	0.591044	8.3709	0.7649	0.0596532	1	7.6749	-0.1258	2.81081e-05	0.041375	8.3709	0.6675	0.71135
Stmn1	6	stathmin 1	1	4.47258e-18	1	5.6478	5.6912	5.6695	0.104529	1	5.3419	-0.3058	0.0149331	1	5.4332	-0.258	0.0151869	1	-0.3276	0.00755688	1	-0.2363	0.0010589	1	5.0539	-0.5938	0.000382814	0.563502	5.3464	-0.3449	9.16943e-06	0.013497	-0.6156	0.000259462	0.381928	-0.3231	0.0175142	1	5.3649	-0.2829	0.0134448	1	5.4844	-0.2068	0.00102296	1	5.3649	-0.3046	0.0151102
Errfi1	1	ERBB receptor feedback inhibitor 1	3.36144e-17	2.26329e-18	3.15673e-16	5.8832	5.9185	5.9009	0.854958	1	5.8701	-0.0131	0.856971	1	5.8975	-0.021	0.69294	1	-0.0308	0.967054	1	-0.0034	0.0735494	1	6.0385	0.1553	0.0102553	1	5.5166	-0.4019	0.103818	1	0.1376	0.000596119	0.877487	-0.3843	0.512063	1	5.9118	0.0285	0.0557492	1	5.7012	-0.2173	0.872092	1	5.9118	0.0109	0.0140434
Osgin2	1	oxidative stress induced growth inhibitor family member 2	2.36266e-11	1.33623e-16	4.55428e-06	7.1207	6.7169	6.9188	0.821209	1	7.0959	-0.0248	0.279448	1	6.8749	0.1581	0.221255	1	0.1771	0.77491	1	-0.0438	0.000109301	0.160891	7.8396	0.7189	9.28838e-05	0.136725	7.4983	0.7815	2.9224e-05	0.043018	0.9208	0.00139191	1	0.5795	0.570222	1	7.2171	0.0963	0.0143256	1	6.9331	0.2162	0.0887594	1	7.2171	0.2983	0.912635
Ddx58	1	DEAD (Asp-Glu-Ala-Asp) box polypeptide 58	5.72483e-09	8.79613e-25	4.14991e-18	7.4393	7.7908	7.6151	0.142816	1	7.5751	0.1357	0.000648517	0.954617	8.0925	0.3017	0.729027	1	-0.04	0.00125368	1	0.4774	0.121121	1	7.5747	0.1353	0.00779187	1	7.4416	-0.3492	0.722528	1	-0.0404	0.175487	1	-0.1735	0.0175023	1	7.6272	0.1879	0.0710686	1	7.6906	-0.1003	0.910931	1	7.6272	0.0121	0.4981
Tnfsf15	1	tumor necrosis factor (ligand) superfamily, member 15	5.03704e-13	5.12555e-20	1.87586e-14	4.48	4.528	4.504	0.0212496	1	4.9415	0.4615	8.54862e-05	0.125836	5.4105	0.8825	0.00180084	1	0.4375	9.28904e-06	0.013673	0.9065	0.0127347	1	4.9838	0.5038	0.175489	1	4.4087	-0.1193	0.000749194	1	0.4798	0.382083	1	-0.0953	0.01058	1	5.1242	0.6442	0.15784	1	4.7769	0.2489	0.000458085	0.674301	5.1242	0.6202	0.0749543
Tnc	1	tenascin C	1.91833e-15	2.51945e-17	5.4307e-13	3.7166	3.762	3.7393	0.0660334	1	4.2034	0.4868	0.116978	1	4.0006	0.2386	0.0166502	1	0.4641	0.124197	1	0.2613	0.00137595	1	4.827	1.1104	0.0728678	1	3.4969	-0.2651	2.81786e-05	0.041479	1.0877	0.143288	1	-0.2424	0.168814	1	4.024	0.3074	0.825211	1	3.8063	0.0444	0.0858775	1	4.024	0.2847	0.72069
Ptplad2	6	protein tyrosine phosphatase-like A domain containing 2	3.51105e-06	4.03981e-21	0.00102109	7.0113	7.1629	7.0871	0.129362	1	6.8328	-0.1785	0.371377	1	7.2397	0.0768	0.0125321	1	-0.2543	0.0898383	1	0.1526	0.000275049	0.404872	6.1987	-0.8126	2.89005e-06	0.004254	6.1168	-1.0461	1.29504e-06	0.001906	-0.8884	1.30649e-07	0.000192	-0.9703	0.0561386	1	6.8071	-0.2042	0.478872	1	7.2456	0.0827	0.00412291	1	6.8071	-0.28	0.128688
Cdkn2c	6	cyclin-dependent kinase inhibitor 2C (p18, inhibits CDK4)	0.872649	1.18817e-16	0.173248	5.9927	6.1576	6.0752	0.038878	1	5.8007	-0.1921	0.0632472	1	5.8929	-0.2647	0.00786535	1	-0.2745	0.0837025	1	-0.1823	3.63934e-05	0.053571	5.3461	-0.6467	0.000487832	0.718089	5.3067	-0.8509	2.92813e-06	0.00431	-0.7291	1.61442e-05	0.023764	-0.7685	0.0619535	1	5.5123	-0.4805	0.23324	1	6.0219	-0.1357	0.00475526	1	5.5123	-0.5629	0.555547
Rad54l	7	RAD54 like (S. cerevisiae)	1	2.38844e-16	5.27879e-06	6.4825	6.7227	6.6026	0.221524	1	6.3558	-0.1267	0.391549	1	6.5864	-0.1362	0.0512958	1	-0.2468	0.902063	1	-0.0161	0.0200155	1	6.0263	-0.4562	0.122835	1	6.4545	-0.2682	0.00158413	1	-0.5763	0.276832	1	-0.1481	0.0880272	1	6.2905	-0.192	0.0814594	1	6.4901	-0.2326	0.0192871	1	6.2905	-0.3121	0.330448
Kif2c	7	kinesin family member 2C	3.34408e-05	2.01282e-25	3.95607e-13	7.8751	8.0264	7.9508	0.463195	1	7.7652	-0.1099	0.26472	1	7.9111	-0.1153	0.138518	1	-0.1855	0.732016	1	-0.0396	0.235159	1	7.6619	-0.2133	0.000316341	0.465654	7.3252	-0.7012	0.0464996	1	-0.2889	0.000248428	0.365686	-0.6256	0.343789	1	7.7248	-0.1503	0.161449	1	7.8646	-0.1618	0.0857982	1	7.7248	-0.226	0.472422
Cdc20	6	cell division cycle 20	4.79666e-09	1.06742e-26	2.31188e-12	8.1519	8.2409	8.1964	0.373235	1	8.0469	-0.105	0.0755291	1	8.1711	-0.0698	0.0876566	1	-0.1495	0.715625	1	-0.0253	0.941171	1	8.1619	0.0099	7.65996e-07	0.001128	7.5135	-0.7274	0.714208	1	-0.0345	1.54538e-06	0.002275	-0.6829	0.198443	1	8.0043	-0.1476	0.146389	1	8.1859	-0.055	0.0276699	1	8.0043	-0.1921	0.879276
Zc3h12a	1	zinc finger CCCH type containing 12A	1.96094e-06	9.74163e-14	1.22872e-06	5.9924	6.1104	6.0514	0.0267878	1	6.3776	0.3851	0.00608799	1	6.5238	0.4134	0.0161884	1	0.3261	0.00156449	1	0.4723	0.00311018	1	6.7156	0.7232	0.884915	1	6.1266	0.0162	0.00031261	0.460162	0.6642	0.520794	1	0.0752	0.0535936	1	6.435	0.4425	0.248641	1	6.2533	0.1429	0.0225239	1	6.435	0.3835	0.109591
Sesn2	3	sestrin 2	1	2.71969e-14	0.927646	6.1798	6.4101	6.2949	0.0761263	1	6.5142	0.3344	0.265917	1	6.5714	0.1613	0.1614	1	0.2192	0.0754606	1	0.2764	0.00496009	1	7.1769	0.9971	0.000761827	1	7.3577	0.9476	0.00073906	1	0.8819	2.99905e-05	0.044146	1.0627	0.0269987	1	6.6095	0.4297	0.706838	1	6.3364	-0.0737	0.0496079	1	6.6095	0.3146	0.807356
Slc25a33	3	solute carrier family 25, member 33	0.0307414	6.92167e-23	1	6.5584	6.4674	6.5129	0.403832	1	6.6672	0.1088	0.0017426	1	6.779	0.3116	0.114087	1	0.1543	0.00836618	1	0.2661	2.88728e-05	0.042501	7.8062	1.2479	4.48608e-07	0.00066	7.4876	1.0202	2.32795e-08	3.4e-05	1.2933	1.82182e-07	0.000268	0.9748	0.113024	1	6.8017	0.2434	0.676726	1	6.4393	-0.0281	0.012653	1	6.8017	0.2888	0.397503
Car6	4	carbonic anhydrase 6	5.6207e-17	2.91173e-26	1.26372e-11	4.4668	4.7906	4.6287	0.585709	1	4.5596	0.0928	0.0201018	1	5.1984	0.4079	0.672629	1	-0.0691	0.00321456	1	0.5697	0.000122119	0.179759	5.6518	1.185	1.8912e-06	0.002784	7.2845	2.4939	3.98763e-05	0.058698	1.0231	7.73894e-09	1.1e-05	2.6558	0.0197113	1	4.8674	0.4006	0.242993	1	4.6391	-0.1515	0.128494	1	4.8674	0.2388	0.943412
Isg15	1	ISG15 ubiquitin-like modifier	2.75963e-06	1.52107e-19	5.57713e-09	6.35	6.6877	6.5189	0.203481	1	6.7946	0.4446	0.0329861	1	7.367	0.6793	0.258052	1	0.2758	0.00151663	1	0.8482	0.000239861	0.353076	7.1438	0.7938	0.311825	1	6.4902	-0.1975	0.000346367	0.509852	0.6249	0.861503	1	-0.0287	0.0060309	1	6.7373	0.3873	0.204757	1	6.5202	-0.1675	0.085512	1	6.7373	0.2185	0.991889
Cdk6	1	cyclin-dependent kinase 6	9.27537e-09	1.8336e-11	5.86616e-05	7.8939	7.9453	7.9196	0.00492673	1	8.4039	0.5099	0.00134573	1	8.488	0.5428	0.000422976	0.622621	0.4843	3.03648e-05	0.044697	0.5684	2.2433e-05	0.033021	8.8042	0.9103	0.381026	1	8.0717	0.1264	2.45192e-07	0.000361	0.8846	0.162138	1	0.1521	0.000398987	0.587309	8.5203	0.6264	0.44018	1	8.0264	0.0812	1.63621e-05	0.024085	8.5203	0.6007	0.212798
Pion	1	pigeon homolog (Drosophila)	4.00319e-18	4.22967e-21	9.43926e-17	7.3643	7.3195	7.3419	0.0025662	1	7.7708	0.4065	7.71705e-06	0.011359	8.1013	0.7818	6.65027e-05	0.097892	0.4289	6.61984e-08	9.7e-05	0.7594	3.9031e-06	0.005745	8.3873	1.023	0.000318083	0.468218	7.724	0.4045	4.26715e-09	6e-06	1.0454	3.36944e-05	0.049598	0.3821	0.000126082	0.185593	7.9256	0.5613	0.2037	1	7.4135	0.094	1.11255e-06	0.001638	7.9256	0.5837	0.254946
Il6	1	interleukin 6	0.0363852	4.97332e-14	2.54426e-05	2.3598	2.3284	2.3441	0.205396	1	3.3406	0.9807	0.199956	1	3.5551	1.2268	0.0593006	1	0.9965	0.0612542	1	1.211	0.0985336	1	2.5314	0.1715	0.0196881	1	2.7518	0.4234	0.0665955	1	0.1873	0.0035049	1	0.4077	0.240014	1	2.2236	-0.1362	0.454967	1	2.232	-0.0964	0.24975	1	2.2236	-0.1205	0.287951
Cenpa	6	centromere protein A	1.95403e-09	7.49457e-28	3.23672e-13	7.5733	7.7191	7.6462	0.914512	1	7.587	0.0137	0.373389	1	7.6768	-0.0423	0.543129	1	-0.0592	0.736004	1	0.0306	0.417149	1	7.4677	-0.1055	7.09103e-07	0.001044	6.6586	-1.0605	0.0848208	1	-0.1784	6.47412e-07	0.000953	-0.9875	0.778386	1	7.5393	-0.034	0.963606	1	7.7167	-0.0024	0.262337	1	7.5393	-0.1069	0.449895
Tacc3	7	transforming, acidic coiled-coil containing protein 3	8.53511e-13	1.18681e-23	4.79292e-16	7.9685	8.0686	8.0186	0.93806	1	7.9603	-0.0081	0.341411	1	7.9787	-0.0899	0.473946	1	-0.0582	0.652365	1	-0.0399	0.818148	1	7.9463	-0.0222	4.78422e-05	0.070424	7.529	-0.5397	0.349258	1	-0.0723	4.7518e-05	0.069946	-0.4896	0.419213	1	7.8929	-0.0756	0.863542	1	8.0828	0.0141	0.105869	1	7.8929	-0.1257	0.45281
Ncapg	7	non-SMC condensin I complex, subunit G	0.000187977	4.22318e-16	7.88686e-07	8.3048	8.0505	8.1777	0.0856402	1	7.9812	-0.3236	0.314469	1	8.1276	0.0771	0.168911	1	-0.1965	0.679999	1	-0.0501	0.052701	1	7.9955	-0.3093	0.00396324	1	7.6945	-0.3561	0.152234	1	-0.1822	0.00244013	1	-0.4832	0.285476	1	8.097	-0.2078	0.47186	1	8.1617	0.1112	0.585887	1	8.097	-0.0807	0.914837
Stap1	1	signal transducing adaptor family member 1	4.87593e-22	1.28028e-08	1.30144e-11	9.2268	8.7852	9.006	0.012726	1	9.4962	0.2695	0.0903601	1	9.0258	0.2407	0.00590772	1	0.4903	0.898683	1	0.0199	0.000177186	0.260818	10.0985	0.8717	0.0413199	1	8.4608	-0.3243	2.53263e-05	0.03728	1.0925	0.00543582	1	-0.5451	0.000946797	1	9.7735	0.5468	0.319345	1	8.8947	0.1095	0.000342033	0.503473	9.7735	0.7676	0.463798
Cxcl3	1	chemokine (C-X-C motif) ligand 3	7.69353e-08	1.92187e-20	1.95841e-08	2.4019	1.9752	2.1885	0.239866	1	2.784	0.3821	7.82186e-05	0.115138	2.8778	0.9027	0.0273985	1	0.5955	0.00116439	1	0.6893	0.22879	1	2.742	0.3401	0.000138297	0.203573	2.4259	0.4507	0.0243347	1	0.5535	0.130514	1	0.2373	0.748619	1	2.3517	-0.0503	0.000759189	1	2.5388	0.5637	0.32414	1	2.3517	0.1631	0.0440512
Cxcl2	1	chemokine (C-X-C motif) ligand 2	3.68379e-08	8.5843e-20	4.88056e-07	4.9018	5.0279	4.9648	0.0187884	1	6.1465	1.2448	0.00716347	1	6.6116	1.5837	0.00259483	1	1.1817	0.000139979	0.206049	1.6468	6.24898e-07	0.00092	7.5108	2.6091	0.000955736	1	6.4968	1.4689	2.19907e-08	3.2e-05	2.546	6.98006e-06	0.010275	1.5319	0.000201763	0.296995	5.9498	1.048	0.813085	1	5.0928	0.065	0.000140355	0.206603	5.9498	0.9849	0.519648
Agpat9	3	1-acylglycerol-3-phosphate O-acyltransferase 9	0.000651593	1.93384e-17	0.00392212	4.6265	4.5501	4.5883	0.266728	1	4.7993	0.1728	0.0311965	1	5.0071	0.4571	0.156781	1	0.211	0.00909344	1	0.4189	0.00160891	1	5.3278	0.7013	0.0804894	1	4.9071	0.3571	0.000232088	0.341634	0.7395	0.0383066	1	0.3189	0.148977	1	4.8191	0.1926	0.525411	1	4.6672	0.1172	0.0991403	1	4.8191	0.2309	0.574104
Ccdc18	6	coiled-coil domain containing 18	1	8.72577e-13	1	5.6418	5.5447	5.5932	0.429005	1	5.4871	-0.1547	0.362218	1	5.6735	0.1288	0.473031	1	-0.1061	0.58082	1	0.0803	0.0906517	1	5.3148	-0.327	0.0319776	1	5.2087	-0.336	0.0593741	1	-0.2784	0.0183827	1	-0.3845	0.265837	1	5.3647	-0.2771	0.638191	1	5.489	-0.0557	0.203695	1	5.3647	-0.2285	0.452817
Pole	7	polymerase (DNA directed), epsilon	1	4.79855e-18	1.66667e-06	6.6637	6.9868	6.8253	0.623216	1	6.7336	0.0699	0.537199	1	6.9246	-0.0622	0.515759	1	-0.0917	0.482528	1	0.0994	0.212306	1	6.4627	-0.2009	0.787972	1	6.9472	-0.0396	0.0271126	1	-0.3625	0.444244	1	0.1219	0.44075	1	6.5514	-0.1123	0.58385	1	6.9012	-0.0856	0.0726966	1	6.5514	-0.2739	0.636688
Chek2	6	checkpoint kinase 2	4.97872e-15	1.05835e-20	6.78377e-13	7.131	7.3196	7.2253	0.433378	1	7.0399	-0.0911	0.663042	1	7.2521	-0.0675	0.129682	1	-0.1854	0.82316	1	0.0268	0.00294747	1	6.4511	-0.68	0.0838351	1	7.082	-0.2376	0.000120397	0.177224	-0.7742	0.177456	1	-0.1433	0.00518555	1	6.8463	-0.2848	0.0976636	1	7.1035	-0.2162	0.00281267	1	6.8463	-0.3791	0.23505
Svop	1	SV2 related protein	1.00799e-12	1.10779e-11	7.09912e-11	5.912	6.146	6.029	0.0408259	1	6.2078	0.2958	0.879504	1	6.1614	0.0154	0.139927	1	0.1788	0.262111	1	0.1324	7.52957e-05	0.110835	6.9238	1.0118	0.914305	1	6.1349	-0.0111	8.58932e-06	0.012643	0.8948	0.367561	1	0.1059	0.0268203	1	6.2679	0.356	0.203519	1	6.0048	-0.1412	0.0651307	1	6.2679	0.2389	0.833758
Oasl1	1	2'-5' oligoadenylate synthetase-like 1	3.4979e-13	2.1446e-21	4.63945e-17	6.5807	6.9651	6.7729	0.170682	1	6.8815	0.3008	0.110527	1	7.2838	0.3188	0.530696	1	0.1086	0.0156295	1	0.5109	0.00371102	1	7.3403	0.7596	0.129384	1	6.8391	-0.126	0.00407991	1	0.5674	0.650813	1	0.0662	0.470345	1	6.7138	0.1331	0.000147855	0.217643	6.7487	-0.2164	0.71418	1	6.7138	-0.0591	0.861118
Cit	7	citron	1	3.25184e-13	0.000121945	5.3816	5.9953	5.6884	0.125129	1	5.7183	0.3367	0.295291	1	5.8872	-0.1081	0.893024	1	0.0299	0.384745	1	0.1987	0.329102	1	5.5849	0.2032	0.0312986	1	5.5347	-0.4606	0.644458	1	-0.1036	0.530563	1	-0.1537	0.420233	1	5.5462	0.1646	0.0793198	1	5.6506	-0.3447	0.527386	1	5.5462	-0.1423	0.875833
Oas1b	1	2'-5' oligoadenylate synthetase 1B	2.3083e-09	6.03252e-15	1.0778e-11	5.2457	5.4857	5.3657	0.789464	1	5.2936	0.0478	0.319279	1	5.7011	0.2154	0.688823	1	-0.0722	0.0611404	1	0.3354	0.0534412	1	5.6063	0.3606	0.0366847	1	4.9994	-0.4863	0.178262	1	0.2406	0.0345027	1	-0.3663	0.108323	1	5.4212	0.1755	0.395275	1	5.307	-0.1787	0.712036	1	5.4212	0.0555	0.71658
Kntc1	7	kinetochore associated 1	5.41807e-05	9.66947e-20	5.07419e-14	6.3026	6.462	6.3823	0.61221	1	6.2542	-0.0483	0.617936	1	6.4185	-0.0436	0.169477	1	-0.128	0.668804	1	0.0362	0.928582	1	6.2947	-0.0078	0.252977	1	6.5502	0.0882	0.31854	1	-0.0876	0.0524684	1	0.1679	0.249608	1	6.1703	-0.1323	0.608936	1	6.4148	-0.0472	0.0457955	1	6.1703	-0.212	0.707379
C130050O18Rik	6	RIKEN cDNA C130050O18 gene	2.08523e-19	5.9497e-26	9.29216e-24	9.5453	9.5876	9.5665	0.575721	1	9.4956	-0.0497	0.476454	1	9.5404	-0.0472	0.337418	1	-0.0709	0.70073	1	-0.026	0.000962005	1	8.6325	-0.9128	5.35685e-05	0.078853	8.7063	-0.8813	7.15491e-06	0.010532	-0.9339	5.99106e-07	0.000882	-0.8601	0.868705	1	9.5308	-0.0145	0.337726	1	9.5127	-0.075	0.623218	1	9.5308	-0.0356	0.460715
Mxd4	6	Max dimerization protein 4	4.4882e-10	7.3949e-20	9.89627e-10	7.1637	7.3904	7.277	0.0940898	1	7.029	-0.1346	0.0260931	1	7.0892	-0.3012	0.0316344	1	-0.248	0.086914	1	-0.1878	0.000114768	0.168939	6.227	-0.9366	2.24925e-05	0.033109	6.0768	-1.3136	3.16773e-06	0.004663	-1.05	3.90963e-07	0.000575	-1.2002	0.00503346	1	6.7177	-0.4459	0.369702	1	7.2899	-0.1005	0.00055413	0.815679	6.7177	-0.5593	0.899681
Cxcl11	1	chemokine (C-X-C motif) ligand 11	8.25369e-11	1.08834e-13	7.04184e-11	4.1796	3.9401	4.0598	0.0873198	1	5.1599	0.9803	0.0245962	1	5.3952	1.4552	0.00779704	1	1.1	0.00257442	1	1.3354	0.0087722	1	4.6643	0.4847	0.0702196	1	4.3135	0.3734	0.000397658	0.585353	0.6044	0.0878831	1	0.2537	0.00151512	1	4.8716	0.692	0.511334	1	4.0326	0.0925	3.60739e-05	0.053101	4.8716	0.8117	0.815404
Hpse	6	heparanase	1	2.36283e-19	2.80464e-05	8.0232	7.7679	7.8955	0.221078	1	7.8628	-0.1604	0.465275	1	7.7188	-0.0491	0.773638	1	-0.0328	0.145227	1	-0.1768	0.000791749	1	7.1948	-0.8285	0.128306	1	7.9033	0.1354	0.000148084	0.21798	-0.7008	0.948223	1	0.0077	0.303067	1	7.7968	-0.2264	0.582246	1	7.7372	-0.0307	0.540281	1	7.7968	-0.0988	0.178728
Rfc5	7	replication factor C (activator 1) 5	1	9.88726e-18	1.00087e-08	7.0321	7.2418	7.1369	0.50156	1	6.9643	-0.0678	0.00175446	1	6.9871	-0.2547	0.0779364	1	-0.1727	0.115946	1	-0.1499	0.0352886	1	6.6574	-0.3746	0.128905	1	7.1221	-0.1197	0.00150797	1	-0.4795	0.876737	1	-0.0148	0.532331	1	6.9679	-0.0641	0.0359307	1	7.0582	-0.1836	0.0864429	1	6.9679	-0.169	0.41694
Niacr1	1	niacin receptor 1	4.12914e-13	4.01157e-21	1.12269e-11	3.9988	4.0599	4.0294	0.0208869	1	4.5929	0.5941	0.00467563	1	4.521	0.4611	0.00265735	1	0.5636	0.00163141	1	0.4916	0.000652198	0.960035	5.0845	1.0857	0.0351441	1	4.5207	0.4609	9.22903e-06	0.013585	1.0551	0.00713307	1	0.4914	0.0118426	1	4.6292	0.6303	0.72876	1	4.1168	0.057	0.0011528	1	4.6292	0.5998	0.543086
Serpine1	1	serine (or cysteine) peptidase inhibitor, clade E, member 1	1.78964e-18	1.32742e-22	2.53055e-19	4.7469	4.8611	4.804	0.0552534	1	5.1895	0.4426	0.000592035	0.871475	5.4806	0.6196	0.0139869	1	0.3855	6.82719e-05	0.100496	0.6766	0.0100959	1	5.4796	0.7326	0.00378991	1	4.5273	-0.3338	0.00060128	0.885084	0.6756	0.016312	1	-0.2767	0.0643049	1	5.016	0.2691	0.784075	1	4.8341	-0.0269	0.0347307	1	5.016	0.212	0.777705
Agfg2	6	ArfGAP with FG repeats 2	4.91377e-16	3.69421e-18	2.48048e-16	7.7303	7.9244	7.8274	0.860989	1	7.7152	-0.0152	0.63594	1	7.8829	-0.0416	0.223924	1	-0.1122	0.563166	1	0.0555	0.0572661	1	7.3683	-0.362	0.00062141	0.914715	7.4773	-0.4472	0.00387425	1	-0.4591	0.00245353	1	-0.3501	0.0777733	1	7.5273	-0.203	0.23734	1	7.8253	-0.0991	0.00866963	1	7.5273	-0.3001	0.982158
Pilra	1	paired immunoglobin-like type 2 receptor alpha	0.00102547	9.31168e-11	2.58569e-08	4.7551	4.7488	4.752	0.172007	1	4.9847	0.2296	0.000867424	1	5.7877	1.0388	0.0697837	1	0.2327	4.3397e-05	0.06388	1.0357	0.0204786	1	5.243	0.4878	0.890254	1	4.7723	0.0234	0.00209927	1	0.491	0.893159	1	0.0203	0.213148	1	4.9998	0.2446	0.168747	1	5.0631	0.3143	0.0878434	1	4.9998	0.2478	0.0921952
Mcm7	6	minichromosome maintenance deficient 7 (S. cerevisiae)	0.14195	1.76498e-22	0.00974995	8.5782	8.7587	8.6685	0.0690752	1	8.4524	-0.1258	0.117119	1	8.6277	-0.131	0.0169586	1	-0.216	0.604053	1	-0.0408	0.00193208	1	7.9961	-0.5821	0.0265365	1	8.4848	-0.2739	4.77936e-05	0.070352	-0.6724	0.0591235	1	-0.1836	0.0254812	1	8.3843	-0.1939	0.0394404	1	8.5708	-0.1879	0.00475137	1	8.3843	-0.2842	0.228734
Slc7a1	3	solute carrier family 7 (cationic amino acid transporter, y+ system), member 1	0.000313887	8.91082e-13	0.338434	7.5197	7.6158	7.5678	0.080582	1	7.7274	0.2076	0.654063	1	7.6752	0.0594	0.097289	1	0.1596	0.316333	1	0.1074	6.33351e-05	0.093229	8.3664	0.8467	0.0142192	1	8.0194	0.4036	1.77794e-06	0.002617	0.7986	0.000935751	1	0.4516	0.148968	1	7.7272	0.2075	0.100622	1	7.3499	-0.2659	0.146893	1	7.7272	0.1594	0.0716492
2210408F21Rik	6	RIKEN cDNA 2210408F21 gene	5.25362e-06	1.60951e-22	9.18805e-09	7.5452	7.7287	7.637	0.000956705	1	7.2851	-0.2602	0.000787084	1	7.3467	-0.382	0.000407069	0.599206	-0.3519	0.00136167	1	-0.2903	7.833e-06	0.01153	7.0808	-0.4644	7.41008e-06	0.010908	6.8946	-0.834	6.60308e-06	0.00972	-0.5561	4.65286e-07	0.000685	-0.7423	2.96248e-07	0.000436	6.9968	-0.5485	0.49775	1	7.6261	-0.1026	1.38432e-06	0.002038	6.9968	-0.6402	0.921989
Herc6	1	hect domain and RLD 6	1	3.11812e-20	1.29088e-13	6.1669	6.4019	6.2844	0.647341	1	6.0759	-0.091	0.0395515	1	6.7469	0.345	0.181221	1	-0.2085	0.00504091	1	0.4625	0.497745	1	6.0711	-0.0958	0.000266281	0.391965	6.8443	0.4424	0.0897309	1	-0.2133	0.000269263	0.396355	0.5599	0.283224	1	5.9657	-0.2012	0.470477	1	6.3197	-0.0822	0.039239	1	5.9657	-0.3187	0.772034
Mad2l1	7	MAD2 mitotic arrest deficient-like 1	0.0151196	8.01618e-20	8.76029e-06	8.1799	8.1374	8.1587	0.0112046	1	7.9441	-0.2358	0.0477185	1	7.9553	-0.182	0.00314936	1	-0.2145	0.00444393	1	-0.2033	6.9938e-05	0.102949	7.6833	-0.4966	0.00166764	1	7.7733	-0.364	1.915e-06	0.002819	-0.4754	2.36128e-05	0.034758	-0.3853	0.290804	1	8.0432	-0.1367	0.520976	1	8.0936	-0.0438	0.210413	1	8.0432	-0.1154	0.225206
Fancd2	7	Fanconi anemia, complementation group D2	1	1.14069e-20	8.45811e-09	6.7547	6.9058	6.8302	0.078927	1	6.6006	-0.1541	0.63258	1	6.9404	0.0346	0.00939644	1	-0.2296	0.127377	1	0.1101	0.00160407	1	6.3992	-0.3555	0.0219234	1	6.6515	-0.2543	8.75731e-05	0.128908	-0.431	0.0345917	1	-0.1788	0.172427	1	6.584	-0.1707	0.0766702	1	6.7962	-0.1096	0.0216287	1	6.584	-0.2462	0.57482
Irak2	1	interleukin-1 receptor-associated kinase 2	3.39893e-17	1.31634e-19	8.78176e-14	6.6572	6.751	6.7041	0.000893654	1	7.1713	0.5141	0.00757944	1	7.0943	0.3433	0.00021358	0.31439	0.4672	0.000718928	1	0.3902	9.58107e-05	0.141033	7.6699	1.0126	0.00192881	1	7.1916	0.4405	1.45447e-06	0.002141	0.9657	0.000114107	0.167965	0.4874	0.000256732	0.377909	7.2803	0.6231	0.712315	1	6.7147	-0.0364	3.34156e-05	0.049188	7.2803	0.5762	0.903613
Usp18	1	ubiquitin specific peptidase 18	1.30317e-06	3.7066e-21	1.51735e-10	9.4887	9.534	9.5114	0.639705	1	9.4239	-0.0648	0.0955995	1	9.7936	0.2596	0.454499	1	-0.0874	0.0227859	1	0.2822	0.174882	1	9.6717	0.183	0.428579	1	9.6242	0.0902	0.160829	1	0.1603	0.244832	1	0.1128	0.478758	1	9.4161	-0.0726	0.0569371	1	9.2673	-0.2667	0.339195	1	9.4161	-0.0952	0.0280593
Clec4a3	6	C-type lectin domain family 4, member a3	1.20147e-07	5.19687e-20	8.0121e-07	6.6648	6.7388	6.7018	0.411485	1	6.5766	-0.0883	0.0187607	1	6.4674	-0.2715	0.132161	1	-0.1253	0.00641398	1	-0.2345	4.87967e-05	0.071829	6.0456	-0.6192	5.91299e-05	0.087039	6.0518	-0.6871	2.79825e-07	0.000412	-0.6562	7.14714e-07	0.001052	-0.65	0.160866	1	6.4585	-0.2063	0.0657195	1	6.9149	0.1761	0.0269492	1	6.4585	-0.2433	0.00805213
Clec4d	4	C-type lectin domain family 4, member d	2.89374e-09	1.48566e-22	3.57623e-06	8.1692	8.0443	8.1068	0.0871635	1	8.25	0.0808	0.000129525	0.190661	8.9256	0.8813	0.0776237	1	0.1432	1.13046e-06	0.001664	0.8189	2.21979e-06	0.003268	9.0114	0.8422	1.94015e-06	0.002856	9.7595	1.7152	2.82486e-07	0.000416	0.9046	8.8767e-10	1e-06	1.6528	0.00303123	1	8.4621	0.2929	0.0192383	1	8.4331	0.3887	0.00117505	1	8.4621	0.3553	0.00505922
Cdca3	6	cell division cycle associated 3	1	1.06229e-15	1	6.9013	6.9965	6.9489	0.973244	1	6.9057	0.0043	0.785379	1	7.0228	0.0263	0.690948	1	-0.0432	0.483953	1	0.0739	0.034296	1	6.5434	-0.3579	0.00574455	1	6.4949	-0.5016	0.00403733	1	-0.4055	0.00255401	1	-0.454	0.617195	1	6.8303	-0.071	0.632971	1	6.9427	-0.0538	0.311339	1	6.8303	-0.1186	0.955313
Lpar5	6	lysophosphatidic acid receptor 5	0.00194702	1.13875e-11	1	6.7497	7.3792	7.0645	0.140676	1	7.1286	0.379	0.123148	1	7.1353	-0.2439	0.786979	1	0.0642	0.775546	1	0.0709	0.271768	1	6.4563	-0.2934	0.00287642	1	6.7223	-0.657	0.0295205	1	-0.6082	0.187407	1	-0.3422	0.923619	1	6.7793	0.0296	0.106311	1	7.0646	-0.3146	0.308162	1	6.7793	-0.2852	0.999449
Foxm1	6	forkhead box M1	1	1.21742e-16	0.306254	5.672	6.3413	6.0066	0.105558	1	6.0661	0.3941	0.103222	1	6.1358	-0.2055	0.807485	1	0.0595	0.59946	1	0.1292	0.50791	1	5.8185	0.1465	0.00869574	1	5.7116	-0.6297	0.447732	1	-0.1881	0.269704	1	-0.2951	0.453986	1	5.8495	0.1775	0.126744	1	6.0461	-0.2952	0.533385	1	5.8495	-0.1571	0.879291
Clec2d	1	C-type lectin domain family 2, member d	1.36691e-12	2.49672e-12	1.51766e-13	5.1868	4.9643	5.0755	0.456845	1	5.257	0.0702	0.0202404	1	5.524	0.5598	0.170905	1	0.1815	0.0107271	1	0.4485	0.0633099	1	4.9552	-0.2316	0.0378452	1	4.3949	-0.5694	0.367902	1	-0.1203	0.00198447	1	-0.6807	0.635222	1	5.2892	0.1024	0.130024	1	5.2485	0.2842	0.249518	1	5.2892	0.2137	0.226538
Clec12a	7	C-type lectin domain family 12, member a	1.71043e-22	3.21308e-19	6.90435e-22	8.4535	8.5201	8.4868	0.21193	1	8.3812	-0.0722	0.328205	1	8.3754	-0.1447	0.0728651	1	-0.1055	0.279729	1	-0.1114	0.567246	1	8.4938	0.0404	3.71235e-05	0.054646	7.3538	-1.1663	0.907983	1	0.0071	6.16098e-08	9.1e-05	-1.133	0.775515	1	8.4813	0.0278	0.428441	1	8.4328	-0.0872	0.942758	1	8.4813	-0.0055	0.499791
1190002F15Rik	6	RIKEN cDNA 1190002F15 gene	1	8.72954e-16	0.00428393	5.5866	5.918	5.7523	0.723883	1	5.6487	0.0621	0.852612	1	5.8975	-0.0205	0.509385	1	-0.1036	0.362923	1	0.1452	0.571185	1	5.6882	0.1016	0.000698446	1	4.9454	-0.9726	0.682891	1	-0.0641	0.000759105	1	-0.8069	0.705515	1	5.5232	-0.0634	0.0895817	1	5.5901	-0.3279	0.151498	1	5.5232	-0.2291	0.371022
Gprc5a	3	G protein-coupled receptor, family C, group 5, member A	1	1.18099e-12	1	2.9758	3.0538	3.0148	0.987695	1	2.979	0.0031	0.179204	1	3.3598	0.306	0.821798	1	-0.0359	0.0936664	1	0.3449	0.0133921	1	3.7253	0.7494	0.00365649	1	3.8402	0.7864	0.00173192	1	0.7104	0.000722261	1	0.8254	0.9145	1	2.9497	-0.0261	0.918461	1	3.0703	0.0164	0.721625	1	2.9497	-0.0651	0.743378
2810474O19Rik	1	RIKEN cDNA 2810474O19 gene	2.19008e-09	4.93304e-11	0.00224388	6.5915	6.3763	6.4839	0.0888256	1	6.8254	0.2339	0.411461	1	6.5239	0.1476	0.040033	1	0.3415	0.782896	1	0.04	7.46624e-05	0.109903	7.7108	1.1193	0.00471333	1	7.1245	0.7482	7.36159e-06	0.010836	1.2269	0.00120368	1	0.6406	0.0686985	1	6.9531	0.3615	0.185698	1	6.6193	0.2429	0.017056	1	6.9531	0.4691	0.35268
Gm20559	1	predicted gene, 20559	6.93637e-07	1.20826e-16	1.29938e-10	5.2509	5.4336	5.3422	0.236483	1	5.3892	0.1383	0.025965	1	5.8033	0.3697	0.679145	1	0.047	0.00120722	1	0.461	0.000411959	0.606403	6.0921	0.8412	0.00127551	1	6.1028	0.6693	7.56316e-05	0.11133	0.7499	1.6581e-05	0.024407	0.7606	0.226539	1	5.5275	0.2766	0.304481	1	5.2028	-0.2308	0.278591	1	5.5275	0.1853	0.375045
Gadd45a	3	growth arrest and DNA-damage-inducible 45 alpha	1	2.22159e-20	0.00119009	5.895	5.9928	5.9439	0.612169	1	5.9716	0.0766	0.029909	1	6.2607	0.2679	0.806029	1	0.0277	0.00209504	1	0.3168	0.000122238	0.179934	6.6959	0.8009	2.13838e-05	0.031477	6.8971	0.9044	3.22207e-06	0.004743	0.752	5.87585e-08	8.6e-05	0.9533	0.00079665	1	6.3018	0.4068	0.252966	1	5.8586	-0.1341	0.000412124	0.606647	6.3018	0.3579	0.331064
Pcyox1	6	prenylcysteine oxidase 1	1.47014e-17	2.40581e-21	8.87139e-17	8.0366	8.1304	8.0835	0.249662	1	7.9251	-0.1115	0.463782	1	8.0707	-0.0597	0.0646847	1	-0.1584	0.842661	1	-0.0128	2.82941e-05	0.041649	7.4596	-0.577	0.0030383	1	7.6719	-0.4585	1.03235e-06	0.00152	-0.6239	0.00023725	0.349232	-0.4116	0.00346501	1	7.7383	-0.2983	0.304749	1	8.0576	-0.0728	0.00034096	0.501893	7.7383	-0.3452	0.658077
Clec4e	3	C-type lectin domain family 4, member e	1.45874e-11	1.55774e-25	1.81974e-08	9.3783	8.9919	9.1851	0.010806	1	9.6499	0.2716	1.34932e-06	0.001986	10.0902	1.0982	0.00276913	1	0.4648	1.87123e-05	0.027544	0.905	6.66539e-06	0.009811	10.6102	1.2319	8.77302e-07	0.001291	10.1601	1.1682	3.48187e-07	0.000513	1.4251	9.67434e-06	0.014241	0.975	7.44527e-05	0.109594	10.0567	0.6784	0.031862	1	9.2588	0.2669	2.1715e-05	0.031964	10.0567	0.8716	0.583043
Ncapd2	6	non-SMC condensin I complex, subunit D2	1	2.2077e-21	6.99543e-06	6.9678	7.3588	7.1633	0.711535	1	7.022	0.0542	0.154789	1	7.2687	-0.0901	0.34908	1	-0.1413	0.460447	1	0.1054	0.362001	1	6.8305	-0.1374	7.81527e-06	0.011504	6.7926	-0.5662	0.0430231	1	-0.3328	0.0205614	1	-0.3707	0.852439	1	6.9429	-0.0249	0.00932569	1	7.1419	-0.2169	0.143985	1	6.9429	-0.2204	0.879726
Rad51ap1	7	RAD51 associated protein 1	1	3.31174e-13	1	5.5017	5.6222	5.5619	0.182225	1	5.3085	-0.1931	0.0609727	1	5.3613	-0.2609	0.0507013	1	-0.2534	0.072665	1	-0.2006	0.210618	1	5.295	-0.2067	0.211815	1	5.4198	-0.2024	0.05721	1	-0.2669	0.251937	1	-0.1421	0.0559731	1	5.2463	-0.2554	0.833816	1	5.5947	-0.0275	0.0128305	1	5.2463	-0.3157	0.764082
Cd69	1	CD69 antigen	4.87783e-15	2.66073e-26	1.25718e-19	2.7019	2.8178	2.7598	0.00730351	1	3.15	0.4481	0.00827887	1	3.3077	0.49	0.00487097	1	0.3902	0.000255136	0.375561	0.5479	0.00950088	1	3.209	0.5071	0.0217767	1	3.2651	0.4473	0.00373101	1	0.4491	0.00100684	1	0.5052	0.0145656	1	3.1149	0.413	0.363699	1	2.974	0.1562	0.0103412	1	3.1149	0.3551	0.100539
Olr1	1	oxidized low density lipoprotein (lectin-like) receptor 1	1.47525e-11	1.87133e-11	3.09019e-10	3.4369	3.4212	3.429	0.120618	1	3.6645	0.2276	0.00307202	1	3.8623	0.441	0.0266449	1	0.2354	0.000445537	0.655831	0.4332	0.00454189	1	4.2595	0.8226	0.987843	1	3.4179	-0.0033	7.72297e-05	0.113682	0.8304	0.942877	1	-0.0111	0.0472516	1	3.6757	0.2388	0.109488	1	3.2817	-0.1396	0.006662	1	3.6757	0.2466	0.0814529
Dusp16	1	dual specificity phosphatase 16	5.85077e-12	1.55332e-22	1.43759e-12	5.8976	5.8808	5.8892	0.799345	1	5.9199	0.0223	0.021593	1	6.0914	0.2106	0.666349	1	0.0307	0.00235499	1	0.2022	0.000402317	0.592211	6.518	0.6204	0.00476688	1	6.2246	0.3438	4.92857e-06	0.007255	0.6288	0.000145185	0.213712	0.3354	0.110729	1	5.9991	0.1016	0.951594	1	5.874	-0.0068	0.0698209	1	5.9991	0.11	0.842632
Plaur	1	plasminogen activator, urokinase receptor	2.08783e-12	1.96187e-27	5.94776e-13	6.1867	6.4129	6.2998	0.0150553	1	6.7615	0.5748	0.00379611	1	6.882	0.4691	0.00883741	1	0.4617	0.000179126	0.263674	0.5822	2.77853e-06	0.00409	7.3179	1.1311	0.0021804	1	6.8926	0.4798	9.23046e-07	0.001359	1.0181	0.000112692	0.165883	0.5928	0.000661802	0.974172	6.8752	0.6884	0.635202	1	6.3448	-0.0681	0.000411316	0.605456	6.8752	0.5754	0.70986
Zfp420	1	zinc finger protein 420	9.03978e-09	2.70916e-12	2.27618e-06	4.8789	4.891	4.8849	0.238895	1	5.0482	0.1693	0.666179	1	4.8582	-0.0328	0.101337	1	0.1633	0.629509	1	-0.0268	0.000267967	0.394448	5.4409	0.562	0.0105326	1	5.1925	0.3015	1.59803e-06	0.002352	0.5559	0.000437759	0.644381	0.3076	0.125154	1	5.0448	0.166	0.313043	1	4.7072	-0.1838	0.0391911	1	5.0448	0.1599	0.151094
Dbp	6	D site albumin promoter binding protein	6.21556e-12	3.28926e-17	2.40864e-08	7.3271	7.5597	7.4434	0.831388	1	7.3559	0.0287	0.352897	1	7.6345	0.0748	0.457548	1	-0.0875	0.0838268	1	0.1911	0.00140176	1	6.6913	-0.6359	2.75992e-05	0.040626	6.6686	-0.8911	3.20219e-05	0.047136	-0.7521	1.68247e-05	0.024766	-0.7748	0.0777377	1	7.0848	-0.2423	0.782655	1	7.53	-0.0297	0.00683752	1	7.0848	-0.3586	0.45114
Isg20	1	interferon-stimulated protein	1.55633e-07	1.01587e-17	6.11017e-12	6.2643	6.7478	6.506	0.0862469	1	6.7462	0.4819	0.0234292	1	7.3707	0.6229	0.273623	1	0.2402	0.0024433	1	0.8646	0.11825	1	6.6276	0.3633	0.00132247	1	5.8569	-0.8909	0.536296	1	0.1215	0.00780432	1	-0.6492	0.088069	1	6.5692	0.305	0.0845679	1	6.6169	-0.1309	0.714618	1	6.5692	0.0632	0.529383
Fanci	6	Fanconi anemia, complementation group I	1	1.31577e-20	0.000831577	5.5073	5.622	5.5646	0.12277	1	5.3098	-0.1975	0.200144	1	5.5187	-0.1033	0.0116623	1	-0.2549	0.504264	1	-0.046	0.000962984	1	4.9641	-0.5431	0.000301263	0.443459	5.2275	-0.3945	7.52922e-06	0.011083	-0.6005	0.000166208	0.244658	-0.3371	0.047561	1	5.2215	-0.2858	0.039228	1	5.5078	-0.1142	0.00252212	1	5.2215	-0.3431	0.318425
5730590G19Rik	7	RIKEN cDNA 5730590G19 gene	1	2.24528e-15	0.000445266	5.7915	6.2459	6.0187	0.0818226	1	6.1268	0.3353	0.852305	1	6.2695	0.0236	0.543165	1	0.1081	0.189851	1	0.2508	0.866976	1	5.8245	0.033	0.0380038	1	5.8499	-0.396	0.316473	1	-0.1942	0.389372	1	-0.1688	0.911849	1	5.7742	-0.0173	0.252272	1	6.032	-0.2139	0.174713	1	5.7742	-0.2445	0.946951
Prc1	7	protein regulator of cytokinesis 1	1.22624e-10	6.52912e-31	5.57595e-19	9.0831	9.1911	9.1371	0.0470089	1	8.9067	-0.1764	0.969305	1	9.1887	-0.0024	0.00544907	1	-0.2304	0.409042	1	0.0517	0.0114234	1	8.88	-0.203	3.22032e-06	0.00474	8.3352	-0.8559	0.00137352	1	-0.257	6.64487e-08	9.8e-05	-0.8018	0.0227334	1	8.8983	-0.1847	0.927947	1	9.1966	0.0055	0.00276039	1	8.8983	-0.2387	0.342503
Lrrc32	1	leucine rich repeat containing 32	2.15022e-12	2.27317e-10	6.54442e-14	2.9416	3.2122	3.0769	0.240242	1	3.1177	0.176	0.140357	1	3.397	0.1849	0.749037	1	0.0408	0.0236316	1	0.3201	0.0268353	1	3.3849	0.4433	0.00071525	1	2.6705	-0.5416	0.0424568	1	0.3081	0.00441841	1	-0.4064	0.0312246	1	3.2117	0.2701	0.279473	1	3.0339	-0.1782	0.234217	1	3.2117	0.1348	0.762735
Rrm1	6	ribonucleotide reductase M1	1	4.4695e-22	0.000133314	9.1412	9.0536	9.0974	0.00150927	1	8.8115	-0.3297	0.259217	1	8.9883	-0.0653	0.000281376	0.414186	-0.2859	0.0700974	1	-0.1091	0.000687829	1	8.3883	-0.7529	0.0188021	1	8.9137	-0.14	8.90951e-06	0.013115	-0.7091	0.00441042	1	-0.1838	0.021115	1	8.8536	-0.2876	0.412526	1	8.979	-0.0747	0.00628969	1	8.8536	-0.2438	0.121337
Wee1	6	WEE 1 homolog 1 (S. pombe)	0.019799	2.22146e-24	1.82146e-08	7.3225	7.5284	7.4255	0.855562	1	7.3037	-0.0188	0.408394	1	7.4527	-0.0757	0.210584	1	-0.1218	0.750814	1	0.0272	0.000300581	0.442455	6.8182	-0.5043	0.00756506	1	7.0054	-0.523	1.33771e-05	0.019691	-0.6073	0.00294802	1	-0.4201	0.0222368	1	7.1066	-0.2159	0.0478518	1	7.2935	-0.2349	0.00222241	1	7.1066	-0.3188	0.16417
Adm	6	adrenomedullin	1	1.28233e-12	3.26092e-06	6.578	7.0664	6.8222	0.0221705	1	7.1809	0.6029	0.222829	1	7.1911	0.1247	0.0988663	1	0.3587	0.0823203	1	0.3689	0.906694	1	6.5551	-0.0229	3.09542e-06	0.004556	4.7027	-2.3636	0.196176	1	-0.2671	1.15244e-06	0.001696	-2.1195	0.0379519	1	7.0788	0.5008	0.859173	1	7.0336	-0.0328	0.214416	1	7.0788	0.2566	0.35151
Plk1	6	polo-like kinase 1	3.52208e-05	1.38588e-24	8.53689e-11	8.2351	8.3857	8.3104	0.904955	1	8.25	0.0148	0.446561	1	8.3431	-0.0426	0.534576	1	-0.0605	0.690783	1	0.0327	0.692838	1	8.1822	-0.0529	4.83309e-05	0.071143	7.6286	-0.7571	0.22402	1	-0.1282	1.405e-05	0.020682	-0.6818	0.66268	1	8.1843	-0.0508	0.397166	1	8.4627	0.077	0.188468	1	8.1843	-0.1261	0.126627
Itgal	1	integrin alpha L	0.00496943	3.24156e-12	9.20768e-08	5.9796	6.3548	6.1672	0.0945272	1	6.3382	0.3586	0.0100227	1	6.7847	0.43	0.341308	1	0.171	0.00456038	1	0.6176	0.0053299	1	6.7379	0.7583	0.469663	1	6.2496	-0.1052	0.007242	1	0.5707	0.650708	1	0.0824	0.16932	1	6.2661	0.2865	0.899028	1	6.3754	0.0207	0.578735	1	6.2661	0.0989	0.283419
Sepw1	4	selenoprotein W, muscle 1	1	1.16548e-11	0.315125	6.6285	6.7964	6.7125	0.398019	1	6.8275	0.1989	0.913936	1	6.7815	-0.0149	0.50768	1	0.115	0.70268	1	0.069	0.0211993	1	7.3663	0.7377	4.71731e-05	0.069439	8.0598	1.2634	0.00444454	1	0.6538	1.43751e-05	0.02116	1.3474	0.783248	1	6.697	0.0685	0.734759	1	6.7366	-0.0598	0.932795	1	6.697	-0.0155	0.901223
Relb	3	avian reticuloendotheliosis viral (v-rel) oncogene related B	5.27492e-10	1.12806e-11	3.66134e-06	5.0725	5.1196	5.096	0.00741829	1	5.4502	0.3777	0.0140338	1	5.4138	0.2942	0.000512098	0.753808	0.3541	0.00307125	1	0.3178	3.73465e-05	0.054974	6.0353	0.9628	0.00414593	1	5.509	0.3894	6.37447e-08	9.4e-05	0.9393	0.000525703	0.773835	0.413	0.0235507	1	5.46	0.3875	0.0779277	1	4.9262	-0.1934	0.00253985	1	5.46	0.3639	0.0720746
Apoc2	7	apolipoprotein C-II	7.787e-06	2.90436e-13	0.00198307	6.1844	6.3251	6.2548	0.365892	1	6.0505	-0.134	0.000415449	0.611541	5.426	-0.8992	0.111378	1	-0.2043	5.64223e-05	0.083054	-0.8288	0.0288233	1	5.7569	-0.4276	3.53136e-05	0.051982	4.8678	-1.4574	0.00242149	1	-0.4979	7.10465e-07	0.001046	-1.387	0.105816	1	5.8996	-0.2848	0.0993633	1	6.0917	-0.2335	0.0167191	1	5.8996	-0.3552	0.206537
Pvr	3	poliovirus receptor	4.38828e-08	6.08299e-18	1.83694e-06	7.2811	7.5192	7.4002	0.000799211	1	7.7037	0.4227	0.0234598	1	7.6876	0.1684	0.00582637	1	0.3036	0.00532389	1	0.2874	4.48461e-06	0.006601	8.171	0.8899	0.214534	1	7.6028	0.0836	3.27255e-06	0.004817	0.7708	0.0339286	1	0.2027	0.000350208	0.515506	7.6873	0.4062	0.459703	1	7.4316	-0.0876	0.00616372	1	7.6873	0.2871	0.767333
Nfkbib	1	nuclear factor of kappa light polypeptide gene enhancer in B cells inhibitor, beta	4.0045e-10	4.65453e-16	8.49321e-07	7.491	7.4347	7.4628	0.0293201	1	7.7133	0.2224	0.212652	1	7.5669	0.1322	0.00148426	1	0.2505	0.230941	1	0.1041	0.000288734	0.425016	8.1886	0.6977	0.000329583	0.485146	7.8819	0.4472	7.54807e-07	0.001111	0.7258	7.81259e-05	0.115001	0.4191	0.0140759	1	7.852	0.361	0.933597	1	7.4389	0.0043	0.000401114	0.59044	7.852	0.3892	0.702923
Ppp1r15a	3	protein phosphatase 1, regulatory (inhibitor) subunit 15A	3.03344e-12	4.31034e-22	4.29056e-13	5.4904	5.5833	5.5369	0.0865021	1	5.7555	0.2651	0.497619	1	5.5244	-0.0589	0.0447038	1	0.2187	0.905384	1	-0.0124	0.000678607	0.998909	6.4792	0.9888	0.000759919	1	6.2308	0.6475	6.77899e-06	0.009979	0.9423	9.16072e-05	0.134846	0.694	0.176217	1	5.7115	0.2211	0.762364	1	5.5519	-0.0314	0.125391	1	5.7115	0.1747	0.893163
Saa3	3	serum amyloid A 3	1	2.01892e-18	5.91546e-09	6.0438	5.9414	5.9926	0.129524	1	7.0765	1.0326	4.01631e-07	0.000591	9.6937	3.7523	0.0225811	1	1.0839	2.28343e-09	3e-06	3.7011	6.9854e-05	0.102825	8.4025	2.3587	5.03688e-05	0.074143	7.9831	2.0418	1.16224e-07	0.000171	2.4099	1.84942e-06	0.002722	1.9905	0.00381241	1	7.1814	1.1376	0.0184057	1	6.7235	0.7822	7.67923e-05	0.113038	7.1814	1.1888	0.00837104
E2f8	6	E2F transcription factor 8	1	1.96736e-11	0.0175084	6.3356	7.2403	6.788	0.106819	1	6.8579	0.5223	0.847834	1	7.2799	0.0395	0.826516	1	0.07	0.166587	1	0.4919	0.314247	1	6.6591	0.3235	0.0394214	1	6.657	-0.5833	0.694372	1	-0.1289	0.705603	1	-0.1309	0.660549	1	6.4664	0.1308	0.244343	1	6.8737	-0.3666	0.330147	1	6.4664	-0.3215	0.815108
Blm	6	Bloom syndrome, RecQ helicase-like	1	3.02281e-17	3.41828e-05	7.2938	7.2255	7.2597	0.318015	1	7.1582	-0.1356	0.0734942	1	7.3375	0.112	0.289172	1	-0.1014	0.292533	1	0.0779	0.0116527	1	6.915	-0.3788	0.147885	1	7.1049	-0.1206	0.00144278	1	-0.3446	0.0754227	1	-0.1547	0.130047	1	7.0712	-0.2225	0.714156	1	7.2027	-0.0228	0.0680233	1	7.0712	-0.1884	0.452142
Trim21	1	tripartite motif-containing 21	6.55688e-11	2.98063e-19	1.29822e-15	5.9387	6.092	6.0153	0.289574	1	6.064	0.1254	0.523363	1	6.1995	0.1076	0.615978	1	0.0487	0.185143	1	0.1842	0.984952	1	5.9363	-0.0023	0.723032	1	6.1325	0.0405	0.446093	1	-0.079	0.285103	1	0.1171	0.724073	1	5.8679	-0.0707	0.0146842	1	5.7527	-0.3392	0.322551	1	5.8679	-0.1474	0.0248838
Trim30c	1	tripartite motif-containing 30C	6.16027e-06	2.95535e-16	8.92444e-11	2.526	2.5192	2.5226	0.967759	1	2.5326	0.0065	0.0958325	1	2.7305	0.2114	0.931167	1	0.01	0.116857	1	0.2079	0.594678	1	2.6146	0.0886	0.823983	1	2.4807	-0.0384	0.439166	1	0.092	0.782717	1	-0.0418	0.953621	1	2.5165	-0.0096	0.519164	1	2.6164	0.0973	0.958251	1	2.5165	-0.0061	0.507097
Trim30a	1	tripartite motif-containing 30A	6.54555e-06	1.25038e-15	7.32131e-10	4.2492	4.251	4.2501	0.610317	1	4.1716	-0.0776	0.00176403	1	4.665	0.414	0.437777	1	-0.0785	0.00247265	1	0.4149	0.0924583	1	4.6076	0.3584	0.904523	1	4.2653	0.0143	0.0140873	1	0.3575	0.899985	1	0.0152	0.688544	1	4.3198	0.0706	0.133067	1	4.5447	0.2937	0.550353	1	4.3198	0.0697	0.0686651
Gvin1	1	GTPase, very large interferon inducible 1	2.95985e-09	4.36844e-20	1.9993e-09	5.8139	5.7693	5.7916	0.315046	1	5.9662	0.1523	0.00200789	1	6.2585	0.4892	0.111311	1	0.1746	0.000134163	0.197488	0.4669	0.000413662	0.608911	6.6133	0.7993	0.00214273	1	6.2362	0.467	2.03762e-06	0.002999	0.8217	0.000166438	0.244996	0.4446	0.0120823	1	6.1432	0.3293	0.801756	1	5.8052	0.0359	0.000638559	0.939959	6.1432	0.3516	0.897358
Gm17757	1	GTPase, very large interferon inducible 1 pseudogene	1.90708e-09	4.5689e-18	1.58282e-08	4.9857	4.7349	4.8603	0.246105	1	5.1421	0.1564	0.0162824	1	5.2998	0.5649	0.0776659	1	0.2819	0.0135321	1	0.4395	0.00195415	1	5.6742	0.6885	0.0405494	1	5.2015	0.4666	0.000251935	0.370848	0.8139	0.0478489	1	0.3412	0.418087	1	5.1027	0.117	0.263542	1	4.9489	0.2141	0.133527	1	5.1027	0.2424	0.563394
Gm8989	1	very large inducible GTPase 1 pseudogene	1.67959e-10	1.81857e-20	9.0923e-09	6.1219	5.9746	6.0482	0.0371579	1	6.3577	0.2357	0.0207858	1	6.547	0.5725	0.0218122	1	0.3094	0.00453597	1	0.4988	0.000245275	0.361045	7.0234	0.9015	0.0174075	1	6.4504	0.4759	1.45803e-05	0.021462	0.9752	0.0056993	1	0.4022	0.00127934	1	6.5709	0.449	0.0700749	1	6.3288	0.3543	0.000825443	1	6.5709	0.5226	0.0462068
Gm4070	1	predicted gene 4070	2.8492e-08	1.20007e-19	1.21807e-09	5.5685	5.5813	5.5749	0.228344	1	5.7136	0.1451	0.00512764	1	6.0579	0.4766	0.151866	1	0.1387	7.90879e-05	0.116417	0.483	0.000353296	0.520052	6.321	0.7525	0.00914645	1	5.9727	0.3914	6.4602e-06	0.009509	0.7461	0.000216542	0.318749	0.3978	0.0023506	1	5.8937	0.3252	0.538529	1	5.6698	0.0885	0.000840045	1	5.8937	0.3188	0.326343
Gm17757	1	GTPase, very large interferon inducible 1 pseudogene	1.29361e-08	7.96929e-18	6.96578e-09	5.2215	5.0543	5.1379	0.408172	1	5.3588	0.1373	0.0280194	1	5.5919	0.5375	0.178034	1	0.2209	0.0199385	1	0.4539	0.00873706	1	5.9415	0.72	0.119684	1	5.4019	0.3476	0.000767124	1	0.8036	0.144467	1	0.264	0.689846	1	5.2882	0.0667	0.180945	1	5.3025	0.2482	0.354122	1	5.2882	0.1503	0.30699
Gm8979	1	very large inducible GTPase 1 pseudogene	2.29184e-12	1.28576e-21	1.60487e-09	6.1731	5.9988	6.0859	0.0103204	1	6.4723	0.2992	0.0191175	1	6.5586	0.5598	0.00749282	1	0.3864	0.0052893	1	0.4727	4.81237e-05	0.070838	7.1233	0.9502	0.0159368	1	6.4819	0.4831	5.60644e-06	0.008253	1.0374	0.00640111	1	0.396	0.000414779	0.610555	6.688	0.5149	0.022623	1	6.4691	0.4703	0.000339588	0.499874	6.688	0.6021	0.00981909
Gm8995	1	predicted gene 8995	4.13766e-08	2.59048e-16	6.03826e-05	7.4457	7.2638	7.3547	0.323549	1	7.5792	0.1335	0.00258437	1	7.8233	0.5595	0.0766296	1	0.2245	0.00214127	1	0.4685	0.000275382	0.405362	8.3258	0.8801	0.0286026	1	7.559	0.2952	4.86493e-06	0.007161	0.971	0.0927394	1	0.2042	0.00399575	1	8.0234	0.5778	0.0859172	1	7.6386	0.3748	0.000174761	0.257248	8.0234	0.6687	0.0865206
Nlrp10	6	NLR family, pyrin domain containing 10	1	4.51508e-17	1.00391e-06	7.5191	7.2813	7.4002	0.175442	1	7.3943	-0.1248	0.94053	1	7.2851	0.0039	0.946735	1	-0.0058	0.213128	1	-0.115	0.00039505	0.581514	6.9566	-0.5624	4.68453e-06	0.006896	6.3657	-0.9156	0.000375687	0.553011	-0.4435	4.02715e-07	0.000593	-1.0345	0.732043	1	7.4703	-0.0488	0.223537	1	7.2072	-0.0741	0.547089	1	7.4703	0.0701	0.0526711
Il27	1	interleukin 27	2.87003e-10	6.08941e-12	2.00848e-11	5.2179	5.0221	5.12	0.439366	1	5.4393	0.2215	0.290912	1	5.487	0.4649	0.214518	1	0.3194	0.224724	1	0.367	0.445182	1	5.3506	0.1328	0.52508	1	5.2081	0.186	0.262591	1	0.2306	0.676745	1	0.0881	0.283659	1	5.4124	0.1946	0.6614	1	4.9098	-0.1123	0.1652	1	5.4124	0.2924	0.285302
Kif22	6	kinesin family member 22	1	5.55155e-18	0.357739	7.1734	7.325	7.2492	0.642772	1	7.0863	-0.087	0.0814683	1	7.2308	-0.0942	0.233772	1	-0.1628	0.873421	1	-0.0184	0.113284	1	6.8602	-0.3132	5.23251e-05	0.077023	6.6629	-0.6621	0.00998407	1	-0.389	0.000525627	0.773723	-0.5863	0.339331	1	7.0016	-0.1718	0.124198	1	7.1901	-0.1349	0.0670737	1	7.0016	-0.2476	0.632088
Mki67	7	antigen identified by monoclonal antibody Ki 67	1.6719e-08	2.62778e-24	3.58917e-14	10.017	9.9224	9.9697	0.0591151	1	9.7722	-0.2447	0.220045	1	10.0801	0.1577	0.0625895	1	-0.1974	0.255213	1	0.1104	0.0176019	1	9.7082	-0.3088	0.0279739	1	9.6191	-0.3033	0.0150587	1	-0.2615	0.00220719	1	-0.3506	0.44531	1	9.9163	-0.1007	0.674152	1	9.9819	0.0595	0.617482	1	9.9163	-0.0534	0.908051
Tnfsf13b	6	tumor necrosis factor (ligand) superfamily, member 13b	3.22411e-09	9.93976e-17	0.00279086	7.1136	7.3083	7.2109	0.303647	1	7.2363	0.1228	0.755833	1	7.3429	0.0346	0.829439	1	0.0254	0.255439	1	0.132	0.000290722	0.427943	6.2115	-0.9021	0.00116569	1	6.6468	-0.6615	8.14746e-06	0.011993	-0.9995	0.000541724	0.797418	-0.5641	0.888688	1	7.0988	-0.0147	0.710795	1	7.26	-0.0483	0.338472	1	7.0988	-0.1121	0.685379
Irs2	6	insulin receptor substrate 2	1	2.23689e-13	1	5.4624	5.5908	5.5266	0.316715	1	5.3099	-0.1525	0.0438038	1	5.294	-0.2968	0.0979074	1	-0.2167	0.0622042	1	-0.2326	0.00793218	1	4.9155	-0.547	0.00275717	1	4.8201	-0.7707	0.000438393	0.645315	-0.6112	0.000318775	0.469236	-0.7065	0.113271	1	5.1719	-0.2905	0.601748	1	5.5162	-0.0746	0.0197226	1	5.1719	-0.3547	0.932609
2810030D12Rik	6	RIKEN cDNA 2810030D12 gene	0.00127005	3.3226e-18	0.00938571	6.2389	6.3257	6.2823	0.03579	1	6.0021	-0.2368	0.0263191	1	5.9344	-0.3914	0.0199156	1	-0.2802	0.00953726	1	-0.3479	0.000300815	0.4428	5.3807	-0.8582	0.000368246	0.542058	5.3393	-0.9864	1.1994e-05	0.017655	-0.9016	6.8743e-06	0.010119	-0.943	0.0084811	1	5.7359	-0.503	0.322206	1	6.1101	-0.2156	0.00107253	1	5.7359	-0.5464	0.270456
Dusp4	3	dual specificity phosphatase 4	1	2.71813e-21	0.400935	7.8547	7.9567	7.9057	0.00614841	1	8.1199	0.2652	0.0481236	1	8.2053	0.2486	0.0191317	1	0.2142	0.00531492	1	0.2996	7.49349e-05	0.110304	8.8197	0.9651	4.68789e-05	0.069006	9.1587	1.202	1.84292e-06	0.002713	0.914	9.72687e-08	0.000143	1.253	0.00241298	1	8.2751	0.4205	0.618557	1	7.8974	-0.0593	0.00143624	1	8.2751	0.3694	0.92977
Mlf1ip	7	myeloid leukemia factor 1 interacting protein	1	3.78424e-17	0.00154718	6.0742	6.2509	6.1626	0.320197	1	6.0335	-0.0407	0.133475	1	6.0805	-0.1704	0.106655	1	-0.129	0.341576	1	-0.082	0.152786	1	6.0388	-0.0354	0.0322897	1	5.9459	-0.305	0.106688	1	-0.1237	0.0345325	1	-0.2167	0.695707	1	6.0457	-0.0285	0.423714	1	6.1765	-0.0744	0.187806	1	6.0457	-0.1169	0.857704
Hpgd	6	hydroxyprostaglandin dehydrogenase 15 (NAD)	1	8.82557e-25	0.0497551	7.1462	7.0317	7.089	0.161405	1	6.8727	-0.2735	0.00177322	1	6.2532	-0.7785	0.168452	1	-0.2163	0.000159816	0.23525	-0.8357	0.00025585	0.376611	5.9493	-1.1969	6.49285e-06	0.009557	4.8632	-2.1685	8.7324e-06	0.012854	-1.1397	2.59652e-08	3.8e-05	-2.2257	0.0634637	1	6.7569	-0.3893	0.191717	1	6.8166	-0.2151	0.0458577	1	6.7569	-0.332	0.085537
Hmgb2	7	high mobility group box 2	1.26755e-11	1.91307e-19	3.74138e-12	7.2688	7.2709	7.2698	0.117369	1	7.186	-0.0828	0.023414	1	7.1167	-0.1541	0.0645497	1	-0.0838	0.00287205	1	-0.1531	0.00428791	1	7.0346	-0.2342	0.00115212	1	6.897	-0.3739	0.000332576	0.489551	-0.2352	1.30535e-05	0.019215	-0.3729	0.995194	1	7.2681	-0.0007	0.597663	1	7.2378	-0.033	0.98284	1	7.2681	-0.0017	0.483851
Ddx60	1	DEAD (Asp-Glu-Ala-Asp) box polypeptide 60	1.97286e-09	4.67383e-17	6.2354e-13	4.011	3.9997	4.0054	0.55096	1	4.1374	0.1264	0.0315018	1	4.3996	0.3999	0.372506	1	0.132	0.00656362	1	0.3942	0.734271	1	4.0555	0.0445	0.611996	1	3.9132	-0.0865	0.609092	1	0.0502	0.480781	1	-0.0922	0.961956	1	4.0042	-0.0068	0.0315555	1	4.2155	0.2158	0.991375	1	4.0042	-0.0011	0.0285399
Lpl	1	lipoprotein lipase	1.48941e-24	1.18482e-07	2.14115e-18	7.7457	7.7345	7.7401	0.000787553	1	8.3222	0.5765	0.831866	1	7.7199	-0.0146	9.13172e-06	0.013442	0.5821	0.789298	1	-0.0202	1.50542e-05	0.02216	8.9588	1.2131	0.0805844	1	7.8659	0.1314	1.20982e-08	1.8e-05	1.2187	0.112268	1	0.1258	0.000170927	0.251605	8.5964	0.8507	0.132978	1	7.8802	0.1457	5.95647e-07	0.000877	8.5964	0.8563	0.115884
Hmox1	5	heme oxygenase (decycling) 1	1	1.17975e-15	0.00195623	9.0027	9.021	9.0118	0.250221	1	9.24	0.2374	0.115637	1	9.207	0.186	0.130897	1	0.2282	0.192941	1	0.1951	3.14182e-05	0.046248	11.0778	2.0752	1.15154e-05	0.016951	10.4641	1.4431	3.73526e-08	5.5e-05	2.066	1.32986e-06	0.001958	1.4522	0.352475	1	9.2028	0.2001	0.642629	1	8.9536	-0.0674	0.220261	1	9.2028	0.191	0.711843
Mcm5	7	minichromosome maintenance deficient 5, cell division cycle 46 (S. cerevisiae)	1	1.5956e-21	7.24358e-09	8.9	8.9142	8.9071	0.0149789	1	8.6295	-0.2705	0.446776	1	8.8257	-0.0884	0.00944312	1	-0.2775	0.388323	1	-0.0813	0.00428925	1	8.2417	-0.6583	0.887689	1	8.9296	0.0155	0.000247506	0.364328	-0.6654	0.80349	1	0.0226	0.0393887	1	8.5964	-0.3036	0.114478	1	8.7227	-0.1915	0.0130745	1	8.5964	-0.3107	0.0614783
Asf1b	7	ASF1 anti-silencing function 1 homolog B (S. cerevisiae)	0.751717	2.40422e-24	1.27818e-09	8.401	8.5921	8.4965	0.726372	1	8.4367	0.0357	0.0530007	1	8.4599	-0.1321	0.524161	1	-0.0598	0.681519	1	-0.0366	0.0275377	1	8.1371	-0.2639	0.0262753	1	8.4154	-0.1767	0.00214825	1	-0.3594	0.379003	1	-0.0812	0.491434	1	8.3326	-0.0684	0.10499	1	8.4199	-0.1721	0.0944171	1	8.3326	-0.164	0.457031
Ccl17	1	chemokine (C-C motif) ligand 17	9.59002e-14	3.05416e-18	1.09197e-18	3.2642	3.236	3.2501	0.340663	1	3.5948	0.3306	0.0888036	1	3.821	0.585	0.142214	1	0.3447	0.0228128	1	0.5709	0.88755	1	3.2868	0.0226	0.167374	1	3.3126	0.0766	0.738794	1	0.0367	0.520067	1	0.0626	0.848226	1	3.2919	0.0277	0.582725	1	3.2011	-0.035	0.677708	1	3.2919	0.0418	0.623418
Gins3	6	GINS complex subunit 3 (Psf3 homolog)	9.61748e-06	6.52906e-22	1.1157e-06	8.4199	8.4934	8.4566	0.00034541	0.508444	8.1118	-0.308	0.0046809	1	8.276	-0.2174	2.70365e-05	0.039798	-0.3448	0.00131277	1	-0.1806	9.06652e-06	0.013346	7.6415	-0.7784	0.000192387	0.283194	7.7998	-0.6936	3.08596e-08	4.5e-05	-0.8152	9.77902e-07	0.001439	-0.6568	0.000324768	0.478058	8.0956	-0.3243	0.0439037	1	8.2996	-0.1938	2.06839e-05	0.030447	8.0956	-0.361	0.0193146
Cenpn	7	centromere protein N	0.000265331	1.68141e-23	3.65526e-13	8.3367	8.6152	8.476	0.929258	1	8.3435	0.0068	0.0728438	1	8.4839	-0.1313	0.202129	1	-0.1325	0.931658	1	0.008	0.457808	1	8.2862	-0.0505	0.00707287	1	8.2709	-0.3444	0.0712829	1	-0.1898	0.0661297	1	-0.2051	0.260979	1	8.2605	-0.0762	0.0427632	1	8.3755	-0.2397	0.0437006	1	8.2605	-0.2155	0.350097
Shcbp1	7	Shc SH2-domain binding protein 1	2.72879e-06	2.02545e-21	2.56699e-09	7.6336	7.4279	7.5307	0.0832802	1	7.3828	-0.2508	0.437467	1	7.5093	0.0814	0.220942	1	-0.1479	0.839733	1	-0.0214	0.00693145	1	7.169	-0.4645	0.00252986	1	6.8779	-0.55	0.00848797	1	-0.3617	0.000131257	0.19321	-0.6528	0.321089	1	7.4498	-0.1838	0.23902	1	7.554	0.1261	0.572633	1	7.4498	-0.081	0.824654
Grtp1	6	GH regulated TBC protein 1	1.40767e-14	6.29672e-20	5.34881e-16	7.5442	7.5558	7.55	0.144998	1	7.3828	-0.1614	0.0992047	1	7.4235	-0.1324	0.0362259	1	-0.1672	0.0320202	1	-0.1265	0.000650202	0.957097	7.002	-0.5422	6.59857e-05	0.097131	7.1274	-0.4285	4.47248e-06	0.006583	-0.548	4.69892e-07	0.000692	-0.4226	0.00784227	1	7.2134	-0.3308	0.409784	1	7.5085	-0.0474	0.000281739	0.41472	7.2134	-0.3367	0.349924
Rasa3	6	RAS p21 protein activator 3	8.45297e-18	4.12544e-27	3.70355e-21	8.237	8.3275	8.2822	0.741628	1	8.197	-0.04	0.0633067	1	8.1498	-0.1778	0.379266	1	-0.0853	0.164427	1	-0.1325	0.00267627	1	7.6574	-0.5796	0.0017899	1	7.9023	-0.4253	5.69585e-05	0.083843	-0.6249	0.00163728	1	-0.38	0.115432	1	8.0238	-0.2132	0.512396	1	8.2576	-0.0699	0.0192354	1	8.0238	-0.2585	0.806576
Ckap2	6	cytoskeleton associated protein 2	1	4.49723e-23	1.52123e-07	7.1589	7.0204	7.0897	0.0453886	1	6.9493	-0.2097	0.775862	1	7.0012	-0.0192	0.101016	1	-0.1404	0.27469	1	-0.0885	0.00297735	1	6.7242	-0.4348	0.000341982	0.503397	6.4681	-0.5524	0.00114765	1	-0.3655	1.71162e-05	0.025195	-0.6216	0.28329	1	7.0116	-0.1474	0.126315	1	7.1988	0.1784	0.451947	1	7.0116	-0.0781	0.264929
Rab11fip1	1	RAB11 family interacting protein 1 (class I)	0.000320897	5.86633e-12	0.000158403	5.1168	5.2918	5.2043	0.216914	1	5.3608	0.244	0.200109	1	5.5648	0.2731	0.38602	1	0.1565	0.0660236	1	0.3606	0.0748711	1	5.5395	0.4227	0.88785	1	5.2531	-0.0387	0.0951746	1	0.3352	0.823435	1	0.0488	0.0884327	1	5.4964	0.3796	0.278185	1	5.0811	-0.2107	0.130517	1	5.4964	0.2921	0.481422
Lrp2bp	6	Lrp2 binding protein	4.22713e-08	4.0179e-18	2.70938e-10	7.7366	7.7494	7.743	0.0952243	1	8.0332	0.2966	0.510566	1	7.6536	-0.0957	0.0265608	1	0.2902	0.507923	1	-0.0893	0.542416	1	7.8323	0.0957	8.38075e-07	0.001234	5.5913	-2.158	0.438473	1	0.0893	4.40106e-09	6e-06	-2.1516	0.141377	1	8.0213	0.2847	0.704029	1	7.7076	-0.0418	0.046881	1	8.0213	0.2784	0.766276
Neil3	6	nei like 3 (E. coli)	0.0879804	4.1396e-23	2.11946e-06	7.229	7.2345	7.2317	0.414591	1	7.1449	-0.084	0.535069	1	7.2963	0.0618	0.313014	1	-0.0868	0.403425	1	0.0646	0.00995851	1	6.94	-0.2889	0.00152323	1	6.6383	-0.5962	0.00243581	1	-0.2917	2.94734e-05	0.043385	-0.5934	0.563119	1	7.1576	-0.0714	0.870125	1	7.22	-0.0144	0.444118	1	7.1576	-0.0742	0.868485
Zswim4	3	zinc finger, SWIM domain containing 4	0.000249545	8.69528e-13	1	5.2743	5.2795	5.2769	0.0835255	1	5.4939	0.2196	0.23513	1	5.4571	0.1776	0.0667687	1	0.217	0.117753	1	0.1802	0.00204576	1	6.0812	0.8069	0.0853805	1	5.6326	0.3531	0.000105375	0.155112	0.8044	0.0189331	1	0.3557	0.045991	1	5.6099	0.3356	0.859867	1	5.2526	-0.0268	0.0187853	1	5.6099	0.333	0.83245
Junb	1	Jun-B oncogene	4.59764e-12	7.72659e-18	4.31965e-09	7.1809	7.1926	7.1868	0.0664575	1	7.5417	0.3607	0.0431567	1	7.3606	0.168	0.0119105	1	0.3549	0.146139	1	0.1738	0.00379225	1	7.9637	0.7827	0.0129621	1	7.4506	0.258	8.16283e-05	0.120157	0.7769	0.0411665	1	0.2638	0.0139011	1	7.7143	0.5333	0.370073	1	7.2606	0.068	0.000833939	1	7.7143	0.5275	0.522788
Mlkl	3	mixed lineage kinase domain-like	0.378503	8.839e-26	1.49544e-07	5.845	6.0088	5.9269	0.750786	1	5.8866	0.0416	0.000133617	0.196684	6.5673	0.5585	0.702769	1	-0.0403	4.60454e-06	0.006778	0.6404	0.0300447	1	6.1789	0.3339	0.000362039	0.532922	6.9874	0.9786	0.0286734	1	0.252	1.83198e-06	0.002697	1.0605	0.193305	1	5.9711	0.1261	0.0502134	1	6.1911	0.1823	0.603414	1	5.9711	0.0442	0.00603739
Casp4	3	caspase 4, apoptosis-related cysteine peptidase	0.226147	4.03097e-21	0.592844	7.9993	7.8229	7.9111	0.599493	1	8.0409	0.0416	0.00193013	1	8.2889	0.466	0.129787	1	0.1299	0.00104837	1	0.3778	3.60094e-06	0.005301	8.8481	0.8488	0.000142875	0.210311	8.5897	0.7668	1.03011e-07	0.000152	0.937	1.02106e-05	0.01503	0.6786	0.0149992	1	8.3529	0.3536	0.0176166	1	8.1383	0.3154	0.000761825	1	8.3529	0.4418	0.0260535
Mmp13	1	matrix metallopeptidase 13	2.69496e-14	1.10493e-18	5.60593e-17	2.5246	2.6108	2.5677	0.0770771	1	2.9757	0.4511	0.303937	1	2.7727	0.162	0.0266139	1	0.408	0.094611	1	0.205	0.0904587	1	2.7496	0.225	0.342472	1	2.712	0.1013	0.10075	1	0.1819	0.122824	1	0.1444	0.132568	1	2.6673	0.1428	0.383851	1	2.7008	0.09	0.277969	1	2.6673	0.0997	0.145886
Icam1	1	intercellular adhesion molecule 1	1.52694e-16	4.33523e-19	2.12364e-16	7.143	7.3562	7.2496	0.00101507	1	7.611	0.4681	0.00285637	1	7.8231	0.4669	0.00138854	1	0.3614	0.000195981	0.288485	0.5735	0.000140336	0.206574	8.1792	1.0362	0.324575	1	7.5093	0.1531	4.09129e-06	0.006022	0.9296	0.060565	1	0.2597	0.000214906	0.316341	7.8089	0.6659	0.986045	1	7.3576	0.0014	6.19203e-05	0.091147	7.8089	0.5593	0.271289
H2afx	7	H2A histone family, member X	0.00785153	9.06482e-15	1.18855e-05	9.2069	9.4578	9.3323	0.649554	1	9.2618	0.055	0.0594949	1	9.3138	-0.144	0.535485	1	-0.0705	0.858309	1	-0.0185	0.339077	1	9.0713	-0.1356	0.000388481	0.571844	8.822	-0.6358	0.0504635	1	-0.261	0.000925822	1	-0.5104	0.243362	1	9.0827	-0.1242	0.0624403	1	9.2155	-0.2423	0.0334752	1	9.0827	-0.2497	0.339623
2810417H13Rik	7	RIKEN cDNA 2810417H13 gene	1	5.96243e-17	1.82096e-05	6.5156	6.4729	6.4942	0.0542856	1	6.2894	-0.2262	0.316036	1	6.4067	-0.0661	0.0212978	1	-0.2048	0.125311	1	-0.0875	0.00310265	1	6.1057	-0.4099	0.0552001	1	6.328	-0.1449	0.000248747	0.366155	-0.3886	0.010145	1	-0.1663	0.00936655	1	6.2834	-0.2322	0.0958272	1	6.3316	-0.1413	0.00436491	1	6.2834	-0.2108	0.0190906
Prtg	6	protogenin homolog (Gallus gallus)	1.48013e-08	7.40312e-20	5.11067e-14	6.246	6.2868	6.2664	0.36964	1	6.1976	-0.0484	0.0598963	1	6.1474	-0.1394	0.208965	1	-0.0687	0.0305138	1	-0.119	0.0301791	1	5.9222	-0.3238	5.32849e-05	0.078435	5.5885	-0.6982	0.00253142	1	-0.3442	1.40541e-07	0.000207	-0.6778	0.00477373	1	6.0897	-0.1563	0.197334	1	6.1478	-0.139	0.00308976	1	6.0897	-0.1767	0.115678
Cd109	7	CD109 antigen	1	3.70925e-16	1.032e-05	6.6632	6.7119	6.6876	0.54152	1	6.6016	-0.0616	0.220346	1	6.8533	0.1413	0.343232	1	-0.086	0.1005	1	0.1657	0.209358	1	6.4914	-0.1718	0.0300537	1	6.4215	-0.2905	0.0795851	1	-0.1962	0.0154222	1	-0.2661	0.44374	1	6.5525	-0.1107	0.298211	1	6.8204	0.1085	0.238256	1	6.5525	-0.1351	0.160168
Ttk	6	Ttk protein kinase	0.197393	3.83237e-29	2.98285e-15	7.8844	7.8676	7.876	0.0418983	1	7.6837	-0.2007	0.0403809	1	7.9298	0.0621	0.00446338	1	-0.1923	0.225196	1	0.0538	0.0148833	1	7.5932	-0.2912	3.29831e-05	0.048551	7.4375	-0.4301	0.000664892	0.978721	-0.2828	2.68823e-06	0.003957	-0.4385	0.0411724	1	7.6705	-0.2139	0.00856543	1	8.0159	0.1483	0.00423419	1	7.6705	-0.2055	0.0128865
Prss35	6	protease, serine, 35	8.65426e-20	2.52039e-29	4.13753e-22	7.9751	8.135	8.0551	0.00338179	1	7.6349	-0.3402	0.014046	1	7.9372	-0.1978	0.000144255	0.212344	-0.4202	0.114042	1	-0.1179	1.19868e-05	0.017645	7.1714	-0.8037	1.33167e-06	0.00196	6.9509	-1.1841	9.99376e-08	0.000147	-0.8837	2.08016e-08	3.1e-05	-1.1041	0.000861306	1	7.5254	-0.4497	0.113643	1	8.0342	-0.1009	2.19697e-05	0.032339	7.5254	-0.5296	0.760923
Bcl2a1a	3	B cell leukemia/lymphoma 2 related protein A1a	0.0171836	2.0321e-26	0.00854692	4.3775	4.151	4.2643	0.472799	1	4.5044	0.1269	0.0133091	1	4.669	0.5179	0.100089	1	0.2401	0.00837993	1	0.4047	5.60957e-05	0.082573	5.3304	0.9528	0.00216652	1	4.9036	0.7525	6.15232e-07	0.000906	1.0661	0.000385713	0.56777	0.6393	0.0622697	1	4.7187	0.3411	0.137101	1	4.4278	0.2768	0.00423606	1	4.7187	0.4544	0.237914
Bcl2a1b	3	B cell leukemia/lymphoma 2 related protein A1b	1.06601e-06	1.52798e-23	0.00033157	5.5432	5.3182	5.4307	0.0709373	1	5.7626	0.2194	0.0196022	1	5.7569	0.4387	0.00670081	1	0.3319	0.0217662	1	0.3262	5.32129e-06	0.007833	6.6427	1.0995	0.00168074	1	5.9958	0.6777	6.25126e-08	9.2e-05	1.2121	0.000552814	0.813742	0.5652	0.0264234	1	5.9058	0.3626	0.0331805	1	5.7993	0.4812	0.00142938	1	5.9058	0.4751	0.0247689
Slc9a9	6	solute carrier family 9 (sodium/hydrogen exchanger), member 9	4.17601e-11	2.48065e-26	5.1424e-13	8.9206	9.0497	8.9851	0.366469	1	8.8315	-0.0891	0.000181432	0.267067	8.7382	-0.3115	0.0598269	1	-0.1536	0.0021375	1	-0.2469	0.00530102	1	8.559	-0.3616	3.68727e-07	0.000543	7.5262	-1.5235	0.000102426	0.150771	-0.4261	1.33021e-09	2e-06	-1.4589	0.130264	1	8.8112	-0.1094	0.00077955	1	8.8783	-0.1714	0.0122451	1	8.8112	-0.174	0.0928359
Tfdp2	6	transcription factor Dp 2	1.14127e-11	5.46784e-21	1.23032e-09	7.5952	7.5831	7.5892	0.00482672	1	7.2034	-0.3917	0.0580664	1	7.4446	-0.1385	0.000243544	0.358497	-0.3857	0.0321828	1	-0.1445	0.000145831	0.214663	6.8387	-0.7564	0.00211155	1	7.1477	-0.4354	7.22436e-07	0.001063	-0.7504	9.69553e-05	0.142718	-0.4414	0.00282056	1	7.1545	-0.4406	0.535177	1	7.5394	-0.0437	9.81838e-05	0.144527	7.1545	-0.4346	0.437776
Cish	1	cytokine inducible SH2-containing protein	0.91558	1.40901e-16	0.293709	2.9609	3.1345	3.0477	0.799505	1	2.8981	-0.0628	0.826762	1	3.0783	-0.0562	0.523418	1	-0.1496	0.867257	1	0.0306	0.152538	1	3.2092	0.2483	0.141726	1	2.7405	-0.394	0.416678	1	0.1615	0.101293	1	-0.3072	0.351836	1	3.0969	0.1359	0.881927	1	3.0954	-0.0391	0.795651	1	3.0969	0.0492	0.799132
Kif15	7	kinesin family member 15	9.90965e-05	1.38837e-21	9.17214e-10	7.3624	7.1772	7.2698	0.0355632	1	7.1066	-0.2558	0.386984	1	7.2508	0.0735	0.0808105	1	-0.1632	0.825101	1	-0.019	0.0103141	1	6.9644	-0.398	0.000506512	0.745586	6.6275	-0.5497	0.00729374	1	-0.3054	1.91629e-05	0.028208	-0.6423	0.240735	1	7.1989	-0.1635	0.10096	1	7.3712	0.194	0.497104	1	7.1989	-0.0709	0.304052
Birc3	1	baculoviral IAP repeat-containing 3	1.61535e-12	3.26759e-18	3.94511e-09	6.1164	6.131	6.1237	0.00422622	1	6.5839	0.4675	4.81311e-05	0.070849	6.7846	0.6536	0.000121219	0.178435	0.4602	5.81257e-06	0.008556	0.6609	0.000255664	0.376337	6.8879	0.7716	0.0557473	1	5.9137	-0.2173	1.09598e-06	0.001613	0.7643	0.0388399	1	-0.21	0.00266603	1	6.7261	0.6097	0.430157	1	6.1891	0.0581	4.52574e-05	0.066619	6.7261	0.6024	0.42336
Spc24	7	SPC24, NDC80 kinetochore complex component, homolog (S. cerevisiae)	1.95484e-06	1.20308e-15	1.23612e-07	7.3141	7.3444	7.3293	0.298928	1	7.1114	-0.2027	0.00983207	1	7.0624	-0.2821	0.110044	1	-0.2178	0.0474661	1	-0.2669	0.220158	1	7.0707	-0.2433	0.104373	1	7.0302	-0.3142	0.0635636	1	-0.2585	0.0797779	1	-0.2991	0.589916	1	7.2207	-0.0934	0.138188	1	7.1539	-0.1905	0.367839	1	7.2207	-0.1086	0.20802
Anln	7	anillin, actin binding protein	1.10479e-09	7.2389e-30	1.17796e-17	8.0287	8.1102	8.0694	0.485465	1	7.9725	-0.0562	0.766396	1	8.1241	0.0139	0.120077	1	-0.0969	0.264568	1	0.0547	0.856648	1	8.0403	0.0116	1.36156e-06	0.002004	7.5304	-0.5798	0.563086	1	-0.0292	1.14331e-07	0.000168	-0.5391	0.134304	1	7.9284	-0.1003	0.690951	1	8.1208	0.0106	0.0130804	1	7.9284	-0.1411	0.218306
Slc37a2	6	solute carrier family 37 (glycerol-3-phosphate transporter), member 2	6.42093e-18	1.74449e-20	6.60384e-16	7.8925	8.0949	7.9937	0.121355	1	7.7742	-0.1183	0.148934	1	7.9347	-0.1602	0.0262419	1	-0.2195	0.52925	1	-0.059	0.0311465	1	7.5576	-0.3349	0.60732	1	8.0533	-0.0416	0.00232422	1	-0.4361	0.481218	1	0.0596	0.00819088	1	7.5247	-0.3678	0.108214	1	7.9645	-0.1304	0.000634819	0.934453	7.5247	-0.469	0.717197
Il10ra	7	interleukin 10 receptor, alpha	1.1252e-12	2.797e-21	2.74652e-15	7.6951	7.931	7.813	0.271012	1	7.7855	0.0904	0.952427	1	7.9339	0.0029	0.757224	1	-0.0276	0.186402	1	0.1209	0.00220926	1	7.0241	-0.6709	1.0967e-07	0.000161	6.2971	-1.634	3.8472e-05	0.056631	-0.7889	8.87542e-09	1.3e-05	-1.516	0.0585482	1	7.5102	-0.1848	0.00673311	1	7.6883	-0.2427	0.0066074	1	7.5102	-0.3028	0.19048
Zc3h12c	1	zinc finger CCCH type containing 12C	6.33155e-14	3.28023e-19	8.78759e-13	5.8888	5.8129	5.8508	0.609081	1	5.9414	0.0527	0.0818588	1	6.0697	0.2567	0.39795	1	0.0906	0.0412271	1	0.2188	9.55384e-05	0.140632	6.7705	0.8817	0.0354116	1	6.173	0.36	4.06822e-06	0.005988	0.9196	0.00892981	1	0.3221	0.0314065	1	6.2668	0.378	0.22568	1	6.0175	0.2046	0.00614006	1	6.2668	0.416	0.163156
Kif23	7	kinesin family member 23	0.000908366	2.79513e-26	2.51102e-11	8.5759	8.6063	8.5911	0.262201	1	8.4944	-0.0815	0.075249	1	8.6862	0.0799	0.0766324	1	-0.0967	0.00684696	1	0.0951	0.00134333	1	8.261	-0.3149	0.000190457	0.280353	7.856	-0.7502	1.7116e-05	0.025195	-0.3301	4.0755e-07	0.0006	-0.735	0.073357	1	8.4443	-0.1316	0.904641	1	8.5956	-0.0106	0.00952202	1	8.4443	-0.1468	0.939504
Zwilch	7	Zwilch, kinetochore associated, homolog (Drosophila)	3.31396e-06	6.14962e-19	9.0697e-12	7.3008	7.3185	7.3097	0.165315	1	7.1778	-0.123	0.810651	1	7.298	-0.0206	0.0833001	1	-0.1319	0.86096	1	-0.0117	0.202543	1	7.1855	-0.1153	0.125279	1	7.1298	-0.1887	0.106302	1	-0.1242	0.0462564	1	-0.1798	0.590853	1	7.2207	-0.0801	0.291614	1	7.2264	-0.0921	0.414678	1	7.2207	-0.089	0.220457
Ccnb2	7	cyclin B2	1.13402e-14	9.32073e-24	1.07212e-15	9.1701	9.2276	9.1989	0.745444	1	9.1352	-0.0349	0.784766	1	9.2585	0.031	0.491791	1	-0.0636	0.559449	1	0.0597	0.0318061	1	8.8904	-0.2797	2.39118e-05	0.035198	8.0919	-1.1357	0.00569271	1	-0.3084	3.33223e-07	0.000491	-1.107	0.472376	1	9.0939	-0.0763	0.363364	1	9.121	-0.1066	0.258009	1	9.0939	-0.105	0.449226
Aqp9	3	aquaporin 9	1	4.01496e-24	1	4.5075	4.5127	4.5101	0.0919947	1	4.8721	0.3646	0.00859504	1	5.3067	0.794	0.0744285	1	0.362	0.000538429	0.792567	0.7967	3.31643e-05	0.048818	6.202	1.6945	0.000257415	0.378915	6.0779	1.5652	1.62657e-06	0.002394	1.6919	1.67931e-06	0.002472	1.5678	0.0039377	1	5.0553	0.5478	0.396079	1	4.7544	0.2417	0.00602367	1	5.0553	0.5452	0.236347
Bcl2a1d	1	B cell leukemia/lymphoma 2 related protein A1d	3.77939e-11	6.91809e-25	5.12206e-08	6.0392	6.0265	6.0329	0.0203053	1	6.4966	0.4574	0.0929933	1	6.368	0.3415	0.00107003	1	0.4638	0.0172571	1	0.3351	4.98685e-06	0.007341	7.1523	1.1131	0.0341869	1	6.3523	0.3258	2.41422e-09	4e-06	1.1195	0.00347627	1	0.3195	0.000260129	0.38291	6.5236	0.4844	0.0146531	1	6.2546	0.2281	2.3358e-06	0.003438	6.5236	0.4908	0.00161718
Acy1	4	aminoacylase 1	7.52006e-16	7.50304e-17	1.08283e-15	4.0206	4.126	4.0733	0.143899	1	4.2433	0.2227	0.093858	1	4.392	0.266	0.190315	1	0.17	0.0207095	1	0.3187	0.839487	1	4.0472	0.0266	0.0610735	1	4.4769	0.3509	0.82857	1	-0.0261	0.00950693	1	0.4036	0.0241147	1	4.3907	0.3701	0.116591	1	4.3831	0.2571	0.0214842	1	4.3907	0.3174	0.02694
Cish	1	cytokine inducible SH2-containing protein	0.000872862	3.52491e-15	4.32341e-05	3.8544	3.6977	3.7761	0.443107	1	3.7467	-0.1077	0.2221	1	3.8667	0.1689	0.804373	1	-0.0294	0.419679	1	0.0906	0.921094	1	3.8437	-0.0107	0.366127	1	3.8441	0.1464	0.523981	1	0.0676	0.587768	1	0.068	0.617881	1	3.9192	0.0648	0.0685994	1	3.938	0.2402	0.228472	1	3.9192	0.1431	0.135712
Ccrl2	1	chemokine (C-C motif) receptor-like 2	1.29983e-20	2.50061e-27	4.84735e-19	5.2835	5.1851	5.2343	0.0305101	1	5.8192	0.5356	0.000173432	0.255292	6.0276	0.8426	0.00133968	1	0.5849	5.65708e-06	0.008327	0.7933	0.000263083	0.387259	6.2239	0.9403	0.0291557	1	5.3685	0.1835	7.12688e-07	0.001049	0.9896	0.0999752	1	0.1342	0.0173256	1	5.648	0.3645	0.159951	1	5.0434	-0.1417	0.000596572	0.878154	5.648	0.4137	0.0473059
Gpd1l	6	glycerol-3-phosphate dehydrogenase 1-like	5.75831e-11	3.23223e-13	1.61319e-10	7.9796	8.0032	7.9914	0.181218	1	7.8484	-0.1312	0.53902	1	7.9123	-0.0909	0.129219	1	-0.143	0.456689	1	-0.0791	0.00122283	1	7.1906	-0.789	0.123581	1	7.7822	-0.221	3.17973e-05	0.046806	-0.8008	0.0468872	1	-0.2092	0.0659716	1	7.7482	-0.2313	0.129228	1	7.7969	-0.2063	0.0273611	1	7.7482	-0.2432	0.0530235
Csrnp1	1	cysteine-serine-rich nuclear protein 1	8.89813e-11	4.00425e-15	2.62961e-11	4.9263	5.0883	5.0073	0.180988	1	5.1673	0.241	0.515337	1	4.9951	-0.0931	0.283869	1	0.16	0.929235	1	-0.0122	0.197344	1	5.2436	0.3173	0.69774	1	5.0173	-0.071	0.203132	1	0.2363	0.949056	1	0.01	0.566968	1	5.0206	0.0943	0.296521	1	4.8576	-0.2307	0.926036	1	5.0206	0.0133	0.392067
Cx3cr1	7	chemokine (C-X3-C) receptor 1	1.51159e-12	2.74233e-25	6.84526e-13	9.111	9.2905	9.2008	0.176056	1	9.2755	0.1645	0.585986	1	9.2621	-0.0284	0.428941	1	0.0747	0.493094	1	0.0614	0.0422475	1	8.8225	-0.2885	1.1069e-05	0.016294	7.7855	-1.505	0.00230608	1	-0.3782	1.50441e-07	0.000221	-1.4153	0.257366	1	9.2426	0.1316	0.104173	1	9.1419	-0.1487	0.650415	1	9.2426	0.0418	0.549718
Ccr1	4	chemokine (C-C motif) receptor 1	1.72185e-06	6.06244e-12	9.40543e-09	2.9169	2.9826	2.9497	0.0238029	1	3.2277	0.3108	0.0269079	1	3.4439	0.4613	0.0257586	1	0.278	0.00119396	1	0.4942	0.000859196	1	3.1938	0.2769	0.450746	1	3.1289	0.1463	0.0176021	1	0.2441	0.183613	1	0.1792	0.310343	1	3.1267	0.2098	0.240323	1	3.1519	0.1693	0.266597	1	3.1267	0.177	0.0532654
F630028O10Rik	6	RIKEN cDNA F630028O10 gene	0.387235	8.36924e-13	1	6.0758	6.1648	6.1203	0.242935	1	5.84	-0.2359	0.0733491	1	5.8066	-0.3582	0.0897039	1	-0.2804	0.0800873	1	-0.3137	0.189639	1	5.7894	-0.2864	0.000675858	0.994863	4.8412	-1.3236	0.0593733	1	-0.3309	3.44525e-05	0.050714	-1.2791	0.664565	1	5.9779	-0.0979	0.881936	1	6.1319	-0.033	0.415464	1	5.9779	-0.1424	0.951331
Kif4	7	kinesin family member 4	0.00040055	5.53176e-20	4.54149e-11	6.7746	6.738	6.7563	0.0234871	1	6.5841	-0.1906	0.396968	1	6.8453	0.1072	0.0105253	1	-0.1723	0.31276	1	0.0889	0.0523096	1	6.6449	-0.1298	0.00319779	1	6.4868	-0.2513	0.0505338	1	-0.1115	0.000138446	0.203792	-0.2696	0.123868	1	6.6732	-0.1015	0.255331	1	6.8213	0.0833	0.138215	1	6.6732	-0.0832	0.243716
Tlr13	6	toll-like receptor 13	1.35191e-15	1.66499e-26	1.5842e-20	8.8602	8.7859	8.823	0.0865045	1	8.7144	-0.1458	0.149072	1	8.6758	-0.1101	0.0732674	1	-0.1086	0.0404262	1	-0.1472	0.000103187	0.151891	8.2308	-0.6294	0.00471345	1	8.4757	-0.3102	6.1075e-07	0.000899	-0.5923	0.00031614	0.465359	-0.3474	0.227813	1	8.7365	-0.1237	0.771625	1	8.8034	0.0176	0.225354	1	8.7365	-0.0865	0.744742
Gm6377	1	predicted gene 6377	3.07248e-14	3.71263e-08	3.79586e-11	4.1496	4.0709	4.1102	0.43868	1	4.2279	0.0783	0.341442	1	3.9251	-0.1458	0.202716	1	0.1177	0.109089	1	-0.1852	0.00211557	1	4.6378	0.4882	0.335679	1	3.9317	-0.1391	0.000115995	0.170744	0.5275	0.105676	1	-0.1785	0.404816	1	4.2223	0.0727	0.867331	1	4.0523	-0.0185	0.191589	1	4.2223	0.1121	0.510631
Cenpi	7	centromere protein I	1	2.29419e-21	4.30468e-09	6.8549	6.9143	6.8846	0.0603746	1	6.6605	-0.1944	0.520918	1	6.8526	-0.0617	0.0219723	1	-0.2241	0.704254	1	-0.032	0.00476013	1	6.4527	-0.4021	0.301039	1	6.7847	-0.1296	0.000542219	0.798146	-0.4318	0.314925	1	-0.0999	0.0706366	1	6.5904	-0.2644	0.736969	1	6.8773	-0.037	0.015449	1	6.5904	-0.2942	0.937008
Gm14636	1	predicted gene 14636	3.38216e-12	8.17405e-12	3.34967e-06	6.3419	5.8635	6.1027	0.494257	1	6.5475	0.2057	0.0253527	1	6.3568	0.4933	0.0938332	1	0.4449	0.32792	1	0.2541	0.00602926	1	7.4517	1.1098	0.011386	1	6.3474	0.4839	0.000171802	0.252893	1.349	0.328201	1	0.2447	0.0694444	1	7.0437	0.7019	0.216356	1	6.1938	0.3303	0.00463126	1	7.0437	0.941	0.744943
Eda2r	3	ectodysplasin A2 receptor	9.73211e-05	1.96476e-22	8.11844e-06	4.2394	4.0542	4.1468	0.792778	1	4.2812	0.0418	0.0803967	1	4.3878	0.3336	0.338158	1	0.1344	0.0836956	1	0.241	0.0113238	1	4.798	0.5585	0.000234187	0.344724	4.9659	0.9116	0.000702241	1	0.6511	1.2075e-05	0.017774	0.819	0.504549	1	4.2902	0.0507	0.777587	1	4.0876	0.0334	0.17698	1	4.2902	0.1433	0.569173
Tlr8	7	toll-like receptor 8	1	2.20916e-12	0.0586287	6.3289	6.3782	6.3536	0.434764	1	6.2016	-0.1273	0.922766	1	6.3897	0.0114	0.226435	1	-0.152	0.757343	1	0.0361	0.00143792	1	5.525	-0.8039	1.77406e-05	0.026114	4.9997	-1.3785	2.62292e-05	0.038609	-0.8285	3.04073e-07	0.000448	-1.3539	0.428243	1	6.1607	-0.1682	0.677833	1	6.4455	0.0673	0.214097	1	6.1607	-0.1928	0.507173
Socs3	3	suppressor of cytokine signaling 3	1	1.04634e-12	1	3.8507	4.1864	4.0185	0.579244	1	3.9528	0.102	0.713359	1	4.2416	0.0552	0.703101	1	-0.0658	0.188007	1	0.223	0.443301	1	3.9977	0.1469	0.0594694	1	3.8224	-0.3639	0.904602	1	-0.0209	0.258063	1	-0.1961	0.0472338	1	4.1884	0.3376	0.611266	1	4.1069	-0.0795	0.286365	1	4.1884	0.1698	0.592882
Cks2	7	CDC28 protein kinase regulatory subunit 2	7.49765e-09	3.12396e-12	6.57521e-11	7.8207	8.0989	7.9598	0.92025	1	7.834	0.0133	0.101565	1	7.8057	-0.2932	0.34007	1	-0.1258	0.326182	1	-0.1541	0.707748	1	7.7577	-0.063	0.000531088	0.781761	7.1617	-0.9372	0.183445	1	-0.2021	0.000244504	0.359909	-0.7981	0.751773	1	7.772	-0.0486	0.546636	1	8.0205	-0.0784	0.193767	1	7.772	-0.1878	0.666708
Csprs	3	component of Sp100-rs	1	6.61185e-26	1.46132e-10	6.7449	7.1621	6.9535	0.214667	1	6.9865	0.2416	0.000382749	0.563406	7.7826	0.6205	0.847366	1	0.033	0.000169162	0.249006	0.8291	0.000122221	0.179909	8.0172	1.2723	1.22706e-05	0.018062	8.339	1.1769	4.15555e-05	0.06117	1.0637	2.17088e-06	0.003196	1.3855	0.293478	1	6.9048	0.1599	0.196733	1	7.2695	0.1074	0.75438	1	6.9048	-0.0487	0.046528
Cks2	7	CDC28 protein kinase regulatory subunit 2	7.49765e-09	3.12396e-12	6.57521e-11	7.8207	8.0989	7.9598	0.92025	1	7.834	0.0133	0.101565	1	7.8057	-0.2932	0.34007	1	-0.1258	0.326182	1	-0.1541	0.707748	1	7.7577	-0.063	0.000531088	0.781761	7.1617	-0.9372	0.183445	1	-0.2021	0.000244504	0.359909	-0.7981	0.751773	1	7.772	-0.0486	0.546636	1	8.0205	-0.0784	0.193767	1	7.772	-0.1878	0.666708
Csprs	3	component of Sp100-rs	1	6.61185e-26	1.46132e-10	6.7449	7.1621	6.9535	0.214667	1	6.9865	0.2416	0.000382749	0.563406	7.7826	0.6205	0.847366	1	0.033	0.000169162	0.249006	0.8291	0.000122221	0.179909	8.0172	1.2723	1.22706e-05	0.018062	8.339	1.1769	4.15555e-05	0.06117	1.0637	2.17088e-06	0.003196	1.3855	0.293478	1	6.9048	0.1599	0.196733	1	7.2695	0.1074	0.75438	1	6.9048	-0.0487	0.046528
Gm7609	1	predicted pseudogene 7609	1	1.90318e-25	4.84488e-10	6.7048	7.1315	6.9182	0.220334	1	6.9522	0.2474	0.000620073	0.912748	7.7429	0.6113	0.848767	1	0.034	0.000222283	0.3272	0.8247	0.000147455	0.217053	7.9789	1.2741	2.04919e-05	0.030164	8.3067	1.1752	5.90197e-05	0.086877	1.0607	2.85804e-06	0.004207	1.3885	0.316386	1	6.8583	0.1535	0.531484	1	7.1887	0.0572	0.709167	1	6.8583	-0.0599	0.0910765
Cks2	7	CDC28 protein kinase regulatory subunit 2	7.49765e-09	3.12396e-12	6.57521e-11	7.8207	8.0989	7.9598	0.92025	1	7.834	0.0133	0.101565	1	7.8057	-0.2932	0.34007	1	-0.1258	0.326182	1	-0.1541	0.707748	1	7.7577	-0.063	0.000531088	0.781761	7.1617	-0.9372	0.183445	1	-0.2021	0.000244504	0.359909	-0.7981	0.751773	1	7.772	-0.0486	0.546636	1	8.0205	-0.0784	0.193767	1	7.772	-0.1878	0.666708
Csprs	3	component of Sp100-rs	1	6.96094e-26	1.25614e-10	5.8673	6.3434	6.1054	0.277481	1	6.0849	0.2176	0.00164199	1	6.8188	0.4754	0.912705	1	-0.0205	0.00103945	1	0.7134	0.000357291	0.525933	7.0188	1.1515	1.20298e-06	0.001771	7.4164	1.073	0.000343558	0.505717	0.9134	5.23292e-06	0.007703	1.3111	0.191674	1	6.042	0.1747	0.804324	1	6.3609	0.0175	0.694438	1	6.042	-0.0633	0.123231
[truncated: 33 more columns]

## Sheet: description
Columns D-F: ANOVA results
Columns G-I: mean expression level values from the control groups
Columns J-CE: t-tests, fold of changes in time points, mean expression level values from time points (C448)	średnie
LAp1_4_pval - ttest pvalue: Control (time 4h) ~ LAp (dose 1	time 4h)
LAp1_4_bonf - ttest after bonferroni correction
LAp1_4_mean - mean expression for LAp (dose 1	time 4h)
LAp1_4_fd - fold change between Control (time 4h) ~ LAp (dose 1	time 4h)
C448_LAp100_48_pval - ttest pvalue: Control (time 4h + 48h together) ~ LAp (dose 100	time 48h)
C448_LAp100_48_bonf - ttest after bonferroni correction
C448_LAp100_48_fd - fold change between Control (time 4h + 48h together) ~ LAp (dose 100	time 48h)
