# Supplementary material for: Gene Expression Changes Induced by Exposure of RAW 264.7 Macrophages to Particulate Matter of Air Pollution: The Role of Endotoxins
Source: Biomolecules. 2022 Aug 10;12(8):1100. doi: 10.3390/biom12081100 (PMC9405577; doi:10.3390/biom12081100)
Supplement: Supplementary file 1 [file biomolecules-12-01100-s001.zip › biomolecules-1831193-supplementary/Tab S2.xlsx]

## Sheet: K1_KEGG-2021
Term	Overlap	P-value	Adjusted P-value	Odds Ratio	Combined Score	Genes		Cluster 1
TNF signaling pathway	20/112	9.38093e-21	1.66981e-18	27.3207	1259.91	EDN1;CSF2;CSF1;LIF;TNFAIP3;TRAF1;CXCL3;PTGS2;TNF;CXCL2;NFKB1;ICAM1;NFKBIA;IL6;IRF1;CCL5;LTA;FAS;JUNB;BIRC3		Ptger4
NF-kappa B signaling pathway	17/104	4.04511e-17	3.60014e-15	24.1029	909.798	CD40;GADD45B;DDX58;TNFAIP3;TRAF1;CXCL3;PTGS2;TNF;CXCL2;NFKB1;MALT1;ICAM1;NFKB2;NFKBIA;LTA;LTB;BIRC3		Nab2
Influenza A	18/172	1.53327e-14	7.52031e-13	14.459	459.922	RSAD2;DDX58;MX2;STAT2;MX1;TNF;NFKB1;ICAM1;NFKBIA;IFIH1;IL6;CDK6;CCL5;NLRP3;FAS;JAK2;IKBKE;NFKBIB		Lpl
Epstein-Barr virus infection	19/202	1.98052e-14	7.52031e-13	12.9059	407.216	CD40;GADD45B;DDX58;STAT2;TNFAIP3;ISG15;ITGAL;TNF;NFKB1;ICAM1;NFKB2;NFKBIA;IL6;CDK6;MYC;FAS;NFKBIE;IKBKE;NFKBIB		Myo10
C-type lectin receptor signaling pathway	15/104	2.11245e-14	7.52031e-13	20.5306	646.474	EGR2;SRC;STAT2;PTGS2;TNF;NFKB1;MALT1;NFKB2;NFKBIA;IL6;IL23A;IRF1;NLRP3;IKBKE;CCL17		A130040M12Rik
NOD-like receptor signaling pathway	17/181	5.0974e-13	1.51223e-11	12.7364	360.502	GBP5;STAT2;TNFAIP3;CXCL3;TNF;CXCL2;NFKB1;NFKBIA;IL6;CCL5;NLRP3;GBP2;IKBKE;GBP1;NFKBIB;BIRC3;GBP3		Egr2
Kaposi sarcoma-associated herpesvirus infection	17/193	1.456e-12	3.70239e-11	11.8608	323.269	CSF2;SRC;STAT2;PDGFB;CXCL3;PTGS2;CXCL2;NFKB1;ICAM1;NFKBIA;HCK;IL6;CDK6;MYC;FAS;JAK2;IKBKE		Fnbp1l
IL-17 signaling pathway	13/94	2.11598e-12	4.70804e-11	19.3199	519.349	CSF3;CSF2;TNFAIP3;CXCL3;PTGS2;CXCL2;TNF;NFKB1;NFKBIA;IL6;MMP13;IKBKE;CCL17		Stap1
Cytokine-cytokine receptor interaction	19/295	1.72818e-11	3.41795e-10	8.51663	211.054	CSF3;CD40;CSF2;CSF1;TNFSF15;LIF;OSM;IL27;CXCL3;TNF;CXCL2;CXCL11;IL6;IL23A;CCL5;LTA;FAS;LTB;CCL17		Clec2d
Rheumatoid arthritis	12/93	3.5456e-11	6.31117e-10	17.7257	426.529	IL6;CSF2;CSF1;IL23A;CD80;CCL5;LTB;CXCL3;ITGAL;CXCL2;TNF;ICAM1		Pdcd1
Measles	13/139	3.24101e-10	5.24454e-09	12.3916	270.757	DDX58;MX2;STAT2;MX1;TNFAIP3;NFKB1;NFKBIA;IFIH1;IL6;CDK6;FAS;IKBKE;NFKBIB		Fgr
Lipid and atherosclerosis	15/215	8.52728e-10	1.26488e-08	9.08472	189.712	CD40;SRC;CXCL3;TNF;CXCL2;NFKB1;ICAM1;NFKBIA;IL6;CCL5;NLRP3;OLR1;FAS;JAK2;IKBKE		Hck
Hepatitis C	13/157	1.47231e-09	2.01593e-08	10.8328	220.3	RSAD2;DDX58;MX2;STAT2;MX1;IFIT1;TNF;NFKB1;NFKBIA;CDK6;MYC;FAS;IKBKE		Ltb
Hepatitis B	13/162	2.16477e-09	2.75235e-08	10.4666	208.819	EGR2;DDX58;SRC;STAT2;TNF;NFKB1;NFKBIA;IFIH1;IL6;MYC;FAS;JAK2;IKBKE		Rapgef2
Coronavirus disease	15/232	2.43403e-09	2.88839e-08	8.36576	165.924	CSF3;CSF2;DDX58;MX2;STAT2;MX1;ISG15;TNF;NFKB1;NFKBIA;IFIH1;IL6;NLRP3;IKBKE;NFKBIB		Ikbke
Chemokine signaling pathway	13/192	1.69531e-08	1.88603e-07	8.69914	155.652	SRC;STAT2;CXCL3;CXCL2;NFKB1;NFKBIA;FGR;HCK;CXCL11;CCL5;JAK2;CCL17;NFKBIB		Icam1
JAK-STAT signaling pathway	12/162	2.25663e-08	2.36283e-07	9.53842	167.941	CSF3;IL6;CSF2;CISH;IL23A;MYC;STAT2;PIM1;PDGFB;LIF;OSM;JAK2		Nfkbie
Cytosolic DNA-sensing pathway	8/63	8.21358e-08	8.12232e-07	17.0139	277.58	ZBP1;NFKBIA;IL6;DDX58;CCL5;IKBKE;NFKB1;NFKBIB		Gpr84
Small cell lung cancer	9/92	1.25618e-07	1.17684e-06	12.741	202.454	NFKBIA;CDK6;GADD45B;NOS2;MYC;TRAF1;PTGS2;NFKB1;BIRC3		Marcksl1
RIG-I-like receptor signaling pathway	8/70	1.89947e-07	1.69053e-06	15.0876	233.504	IFIH1;NFKBIA;DDX58;ISG15;TNF;IKBKE;NFKB1;NFKBIB		Nfkb2
AGE-RAGE signaling pathway in diabetic complications	9/100	2.58897e-07	2.04918e-06	11.6162	176.181	IL6;EDN1;SERPINE1;PIM1;JAK2;TNF;F3;NFKB1;ICAM1		Irak2
Viral protein interaction with cytokine and cytokine receptor	9/100	2.58897e-07	2.04918e-06	11.6162	176.181	CXCL11;IL6;CSF1;CCL5;LTA;CXCL3;TNF;CXCL2;CCL17		Svop
Pathways in cancer	19/531	2.64781e-07	2.04918e-06	4.53556	68.6882	PTGER4;EDN1;GADD45B;NOS2;STAT2;PDGFB;TRAF1;PTGS2;NFKB1;NFKB2;NFKBIA;IL6;CDK6;IL23A;MYC;PIM1;FAS;JAK2;BIRC3		Atf3
Pertussis	8/76	3.62669e-07	2.58306e-06	13.7522	203.942	IL6;NOS2;IL23A;IRF1;NLRP3;ITGA5;TNF;NFKB1		Gadd45b
Toll-like receptor signaling pathway	9/104	3.6279e-07	2.58306e-06	11.1248	164.975	NFKBIA;CXCL11;IL6;CD40;CD80;CCL5;TNF;IKBKE;NFKB1		Pdgfb
Leishmaniasis	8/77	4.01688e-07	2.75002e-06	13.5522	199.591	NFKBIA;MARCKSL1;NOS2;JAK2;PTGS2;TNF;NFKB1;NFKBIB		Nfkb1
Herpes simplex virus 1 infection	18/498	4.81154e-07	3.17205e-06	4.56203	66.3642	DAXX;SP100;DDX58;SRC;STAT2;PILRA;TNF;NFKB1;NFKBIA;IFIH1;IL6;CCL5;LTA;FAS;ITGA5;JAK2;IKBKE;BIRC3		Olr1
Human T-cell leukemia virus 1 infection	12/219	6.07382e-07	3.86121e-06	6.89188	98.6511	NFKBIA;EGR2;IL6;CD40;CSF2;MYC;LTA;ITGAL;TNF;NFKB1;ICAM1;NFKB2		Phlda1
Legionellosis	7/57	6.87433e-07	4.21941e-06	16.2836	231.07	NFKBIA;IL6;CXCL3;CXCL2;TNF;NFKB1;NFKB2		Nlrp3
Human papillomavirus infection	14/331	1.55837e-06	9.24631e-06	5.28505	70.6711	PTGER4;MX2;STAT2;MX1;TNC;ISG15;PTGS2;TNF;NFKB1;CDK6;IRF1;FAS;ITGA5;IKBKE		Malt1
Chagas disease	8/102	3.4699e-06	1.9924e-05	9.93529	124.9	NFKBIA;IL6;NOS2;CCL5;SERPINE1;FAS;TNF;NFKB1		Dcbld2
T cell receptor signaling pathway	8/104	4.01493e-06	2.2333e-05	9.72732	120.867	NFKBIA;CSF2;PDCD1;NFKBIE;TNF;NFKB1;MALT1;NFKBIB		Peli1
Malaria	6/50	5.0775e-06	2.73877e-05	15.7727	192.28	CD40;CSF3;IL6;ITGAL;TNF;ICAM1		Lrrc32
Human cytomegalovirus infection	11/225	5.43958e-06	2.84778e-05	6.07192	73.6027	NFKBIA;PTGER4;IL6;CDK6;SRC;MYC;CCL5;FAS;PTGS2;TNF;NFKB1		Slfn8
Toxoplasmosis	8/112	6.98009e-06	3.54987e-05	8.97542	106.56	NFKBIA;CD40;NOS2;JAK2;TNF;NFKB1;NFKBIB;BIRC3		Irf1
Transcriptional misregulation in cancer	10/192	8.44013e-06	4.17318e-05	6.46213	75.4939	IL6;CD40;CSF2;GADD45B;MYC;NFKBIZ;REL;TRAF1;NFKB1;BIRC3		Rel
Shigellosis	11/246	1.26397e-05	5.95158e-05	5.5234	62.2966	NFKBIA;CSF2;SRC;CCL5;NLRP3;ITGA5;FNBP1L;TNF;NFKB1;MALT1;NFKBIB		Gm6377
MAPK signaling pathway	12/294	1.27056e-05	5.95158e-05	5.03959	56.8136	DUSP5;DAXX;CSF1;GADD45B;MYC;PDGFB;RAPGEF2;FAS;TNF;DUSP16;NFKB1;NFKB2		Cd83
PD-L1 expression and PD-1 checkpoint pathway in cancer	7/89	1.41257e-05	6.4471e-05	9.91298	110.703	NFKBIA;CD274;PDCD1;JAK2;NFKBIE;NFKB1;NFKBIB		Slc4a7
Tuberculosis	9/180	3.31806e-05	0.000144728	6.15664	63.4968	IL6;NOS2;IL23A;IRAK2;SRC;JAK2;TNF;NFKB1;MALT1		Gm14636
Adipocytokine signaling pathway	6/69	3.33362e-05	0.000144728	11.0053	113.452	NFKBIA;JAK2;NFKBIE;TNF;NFKB1;NFKBIB		Calcrl
Amoebiasis	7/102	3.43809e-05	0.00014571	8.55084	87.8856	IL6;CSF2;NOS2;CXCL3;TNF;CXCL2;NFKB1		F3
Epithelial cell signaling in Helicobacter pylori infection	6/70	3.61962e-05	0.000149836	10.8328	110.782	NFKBIA;SRC;CCL5;CXCL3;CXCL2;NFKB1		Myc
Apoptosis	8/142	3.93312e-05	0.000159112	6.9554	70.5521	NFKBIA;DAXX;GADD45B;FAS;TRAF1;TNF;NFKB1;BIRC3		Csrnp1
Th17 cell differentiation	7/107	4.6782e-05	0.000185049	8.12124	80.9688	NFKBIA;IL6;IL23A;NFKBIE;JAK2;NFKB1;NFKBIB		Tnc
Pathogenic Escherichia coli infection	9/197	6.6946e-05	0.000259052	5.59508	53.7778	NFKBIA;IL6;MYO10;SRC;NLRP3;FAS;TNF;NFKB1;NFKBIB		Serpine1
Viral carcinogenesis	9/203	8.42917e-05	0.000319232	5.42038	50.8498	NFKBIA;EGR2;SP100;CDK6;SRC;REL;TRAF1;NFKB1;NFKB2		Mmp13
Necroptosis	8/159	8.74725e-05	0.000324377	6.16701	57.6257	ZBP1;STAT2;NLRP3;TNFAIP3;FAS;JAK2;TNF;BIRC3		Lif
Osteoclast differentiation	7/127	0.000138263	0.000502263	6.76083	60.0791	NFKBIA;CSF1;STAT2;TNF;JUNB;NFKB1;NFKB2		Enpp4
Yersinia infection	7/137	0.000221037	0.000786891	6.2376	52.503	NFKBIA;IL6;SRC;NLRP3;ITGA5;TNF;NFKB1		AI607873
Hematopoietic cell lineage	6/99	0.000250404	0.000873958	7.44388	61.7279	CSF3;IL6;CSF2;CSF1;ITGA5;TNF		Oas1b
African trypanosomiasis	4/37	0.000311727	0.00106707	13.8658	111.944	IL6;FAS;TNF;ICAM1		Errfi1
PI3K-Akt signaling pathway	11/354	0.000326828	0.00109765	3.76339	30.2053	CSF3;IL6;CDK6;CSF1;MYC;TNC;PDGFB;OSM;ITGA5;JAK2;NFKB1		Icosl
Allograft rejection	4/38	0.00034601	0.00114055	13.4573	107.242	CD40;CD80;FAS;TNF		Mx2
Prolactin signaling pathway	5/70	0.000390024	0.00126226	8.83631	69.3589	CISH;SRC;IRF1;JAK2;NFKB1		Tnfaip3
Graft-versus-host disease	4/42	0.000510431	0.00162244	12.0383	91.2536	IL6;CD80;FAS;TNF		Parp14
Type I diabetes mellitus	4/43	0.000558926	0.00174542	11.7291	87.8447	CD80;LTA;FAS;TNF		Slfn10-ps
Chronic myeloid leukemia	5/76	0.0005705	0.00175085	8.08713	60.4027	NFKBIA;CDK6;GADD45B;MYC;NFKB1		Zfp420
B cell receptor signaling pathway	5/81	0.000763593	0.00230372	7.55317	54.2127	NFKBIA;NFKBIE;MALT1;NFKB1;NFKBIB		2810474O19Rik
Relaxin signaling pathway	6/129	0.00102238	0.00303306	5.61974	38.6954	NFKBIA;EDN1;MMP13;NOS2;SRC;NFKB1		Osgin2
Th1 and Th2 cell differentiation	5/92	0.00135565	0.00395583	6.59449	43.5466	NFKBIA;JAK2;NFKBIE;NFKB1;NFKBIB		Birc3
Fluid shear stress and atherosclerosis	6/139	0.00150128	0.00431014	5.19457	33.7721	EDN1;SRC;PDGFB;TNF;NFKB1;ICAM1		Pion
MicroRNAs in cancer	9/310	0.00181564	0.0051299	3.47449	21.9286	CDK6;MIR155;MYC;TNC;PIM1;PDGFB;ITGA5;PTGS2;NFKB1		Cdk6
Viral myocarditis	4/60	0.00196541	0.00546631	8.16144	50.8625	CD40;CD80;ITGAL;ICAM1		Gm8995
Cell adhesion molecules	6/148	0.00206356	0.00565097	4.86311	30.0702	CD274;CD40;CD80;PDCD1;ITGAL;ICAM1		Arhgef3
Inflammatory bowel disease	4/65	0.00263708	0.00711213	7.49057	44.4796	IL6;IL23A;TNF;NFKB1		Gm4070
Cellular senescence	6/156	0.0026855	0.00713462	4.60187	27.2426	IL6;CDK6;GADD45B;MYC;SERPINE1;NFKB1		Gvin1
HIF-1 signaling pathway	5/109	0.00285583	0.00747554	5.5118	32.2903	IL6;EDN1;NOS2;SERPINE1;NFKB1		Gm17757
Acute myeloid leukemia	4/67	0.00294494	0.00759708	7.25204	42.2625	CSF2;MYC;PIM1;NFKB1		Gm8989
p53 signaling pathway	4/73	0.00401415	0.0102074	6.61942	36.5255	CDK6;GADD45B;SERPINE1;FAS		Gm8979
Neurotrophin signaling pathway	5/119	0.00416055	0.0104307	5.02575	27.5517	NFKBIA;IRAK2;NFKBIE;NFKB1;NFKBIB		Flrt2
Natural killer cell mediated cytotoxicity	5/131	0.0062307	0.0154037	4.54434	23.0774	CSF2;FAS;ITGAL;TNF;ICAM1		Ell2
Salmonella infection	7/249	0.00683257	0.0166602	3.33172	16.6121	NFKBIA;IL6;MYC;NLRP3;TNF;NFKB1;BIRC3		Cd274
Hypertrophic cardiomyopathy	4/90	0.00839462	0.0201925	5.30636	25.3653	EDN1;IL6;ITGA5;TNF		Cd80
Intestinal immune network for IgA production	3/48	0.0088031	0.0208927	7.57778	35.863	CD40;IL6;CD80		Ehd1
Proteoglycans in cancer	6/205	0.00995548	0.0233168	3.46011	15.9498	SRC;MYC;PLAUR;FAS;ITGA5;TNF		Tnf
Rap1 signaling pathway	6/210	0.0111196	0.0257051	3.37444	15.1818	CSF1;ADORA2B;SRC;PDGFB;RAPGEF2;ITGAL		Irg1
Autoimmune thyroid disease	3/53	0.0115465	0.0263496	6.81828	30.4189	CD40;CD80;FAS		Nfkbia
Insulin resistance	4/108	0.0155876	0.0351214	4.38395	18.2428	NFKBIA;IL6;TNF;NFKB1		Edn1
Alzheimer disease	8/369	0.0172183	0.0383107	2.55202	10.3657	IL6;CSF1;NOS2;LPL;FAS;PTGS2;TNF;NFKB1		Il27
Chemical carcinogenesis	6/239	0.0198221	0.0435596	2.95008	11.5671	SRC;MYC;JAK2;PTGS2;IKBKE;NFKB1		Mx1
Melanoma	3/72	0.0260378	0.0565211	4.93603	18.0077	CDK6;GADD45B;PDGFB		Rgs16
Glioma	3/75	0.0289238	0.0620293	4.72965	16.7576	CDK6;GADD45B;PDGFB		Rnd1
Pancreatic cancer	3/76	0.0299219	0.0634059	4.66462	16.3689	CDK6;GADD45B;NFKB1		Cd40
Asthma	2/31	0.0306151	0.0641117	7.80059	27.1949	CD40;TNF		Trim21
Systemic lupus erythematosus	4/135	0.0321043	0.0664485	3.47562	11.9518	CD40;CD80;TNF;TRIM21		Cd69
Focal adhesion	5/201	0.0334216	0.0683797	2.91098	9.89313	SRC;TNC;PDGFB;ITGA5;BIRC3		Csf3
Complement and coagulation cascades	3/85	0.0397108	0.0803242	4.15076	13.3909	SERPINE1;PLAUR;F3		Trim30c
Breast cancer	4/147	0.0418129	0.0836258	3.18202	10.1015	CDK6;GADD45B;MYC;NFKB2		Gm4951
Thyroid cancer	2/37	0.0423696	0.0837976	6.46139	20.4265	GADD45B;MYC		Igtp
Non-alcoholic fatty liver disease	4/155	0.0491114	0.096064	3.01221	9.0778	IL6;FAS;TNF;NFKB1		Daxx
Bladder cancer	2/41	0.0509912	0.0986568	5.79751	17.254	SRC;MYC		Iigp1
								Ccl17
								Ifi205
								Gbp5
								Cxcl11
								Gbp2
								Gbp1
								Pilra
								Nos2
								Itgal
								Rab11fip1
								Zc3h12a
								Irgm2
								Nfkbiz
								BC006779
								Itga5
								Rnf19b
								Ifit2
								Rsad2
								Cmpk2
								Csf2
								Ifit1
								Hdc
								Ifih1
								Tnfsf15
								Isg20
								Stat2
								Apol9a
								Ddx58
								Irgm1
								Sp100
								Ddx60
								Trim30a
								Ifi204
								Mnda
								Jak2
								Gm7609
								Cish
								Osm
								Rffl
								Csf1
								Pim1
								Junb
								Nfkbib
								Slc39a2
								Gm20559
								Dusp16
								Cxcl2
								Ptgs2
								Slc15a3
								Bcl2a1d
								Plaur
								Dusp5
								Zc3h12c
								Slc7a7
								Oasl1
								Traf1
								Ccrl2
								Stk40
								Niacr1
								Tor3a
								Il6
								Ccl5
								Cxcl3
								Il23a
								Abtb2
								Arid5a
								Stx11
								Lta
								Src
								Mndal
								Adora2b
								Ifi202b
								Ifi203
								Herc6
								AA467197
								Xaf1
								Slfn5
								Usp18
								Gbp3
								Pyhin1
								Zbp1
								Mir155
								Isg15
								Fas
								Slfn4

## Sheet: K2_KEGG-2021
Term	Overlap	P-value	Adjusted P-value	Odds Ratio	Combined Score	Genes		Cluster 2
Legionellosis	1/57	0.019783	0.0861656	59.3363	232.772	C3		C3
Epithelial cell signaling in Helicobacter pylori infection	1/70	0.0242477	0.0861656	48.1256	179	JAM2		Trip13
Pertussis	1/76	0.0263024	0.0861656	44.2622	161.03	C3		Tagap
Leishmaniasis	1/77	0.0266445	0.0861656	43.6776	158.339	C3		H28
Complement and coagulation cascades	1/85	0.0293775	0.0861656	39.502	139.344	C3		Jam2
Staphylococcus aureus infection	1/95	0.0327846	0.0861656	35.2819	120.586	C3		Ms4a6b
Chagas disease	1/102	0.0351634	0.0861656	32.8251	109.89	C3		Ms4a6c
Leukocyte transendothelial migration	1/114	0.0392297	0.0861656	29.3215	94.9525	JAM2
Systemic lupus erythematosus	1/135	0.0463105	0.0861656	24.7002	75.8887	C3
Cell adhesion molecules	1/148	0.0506713	0.0861656	22.5011	67.1073	JAM2
Phagosome	1/152	0.0520097	0.0861656	21.9007	64.7455	C3
Tight junction	1/169	0.0576797	0.0861656	19.6677	56.1089	JAM2
Tuberculosis	1/180	0.061333	0.0861656	18.4488	51.4986	C3
Neutrophil extracellular trap formation	1/189	0.064313	0.0861656	17.5576	48.178	C3
Kaposi sarcoma-associated herpesvirus infection	1/193	0.0656349	0.0861656	17.1884	46.8151	C3
Viral carcinogenesis	1/203	0.0689325	0.0861656	16.3292	43.6745	C3
Coronavirus disease	1/232	0.0784393	0.092221	14.2583	36.2935	C3
Shigellosis	1/246	0.0829989	0.092221	13.434	33.4363	C3
Neuroactive ligand-receptor interaction	1/341	0.113432	0.119402	9.63382	20.9685	C3
Herpes simplex virus 1 infection	1/498	0.161829	0.161829	6.53789	11.9069	C3

## Sheet: K3_KEGG-2021
Term	Overlap	P-value	Adjusted P-value	Odds Ratio	Combined Score	Genes		Cluster 3
IL-17 signaling pathway	4/94	0.000248776	0.0112522	14.459	119.995	CCL7;LCN2;CCL2;MMP9		Fbln5
Viral protein interaction with cytokine and cytokine receptor	4/100	0.000315263	0.0112522	13.5512	109.251	CCL7;CCL4;CCL3;CCL2		Ddit3
NF-kappa B signaling pathway	4/104	0.000366112	0.0112522	13.0066	102.915	GADD45A;CCL4;EDA2R;RELB		Rgs1
Cytokine-cytokine receptor interaction	6/295	0.000389516	0.0112522	6.91314	54.2724	IL1RN;CCL7;CCL4;CCL3;CCL2;EDA2R		Dusp4
TNF signaling pathway	4/112	0.000485009	0.0112522	12.0383	91.868	SOCS3;MLKL;CCL2;MMP9		Slc25a33
Selenocompound metabolism	2/17	0.0013706	0.0264982	42.1587	277.932	TXNRD1;CTH		Aldh1l2
Chemokine signaling pathway	4/192	0.00353082	0.0585107	6.88769	38.8894	CCL7;CCL4;CCL3;CCL2		Trib3
Lipid and atherosclerosis	4/215	0.00527006	0.0764158	6.12975	32.1549	DDIT3;CCL3;CCL2;MMP9		Slc7a11
Human cytomegalovirus infection	4/225	0.00617847	0.0796336	5.84942	29.7541	PTGER2;CCL4;CCL3;CCL2		Txnrd1
Bladder cancer	2/41	0.00785974	0.0911729	16.1954	78.4828	MMP9;HBEGF		Relb
								Slc1a4
								Soat2
								Nedd4l
								Slc7a1
								Zswim4
								Pvr
								Ptafr
								Sesn2
								Rhbdf2
								Ppp1r15a
								Slc20a1
								Chac1
								Rhoc
								Plk2
								Gtpbp2
								Gch1
								Hbegf
								H2-Q10
								Slc31a2
								Glipr2
								Ccl7
								Batf
								Ccl2
								Mlkl
								Mmp9
								Ralgds
								Klf7
								Leprel1
								Ptger2
								Il1rn
								Socs3
								Gbp7
								Gprc5a
								Ccdc85b
								Ets2
								Adh7
								Spink5
								Gp49a
								Clec4e
								Lcn2
								Saa3
								Ccl4
								Ccl3
								Gadd45a
								Cth
								Gm7609
								Galnt3
								Aqp9
								Casp4
								Bcl2a1a
								Bcl2a1b
								Eda2r
								Agpat9
								Tnfaip2
								Csprs

## Sheet: K4_KEGG-2021
Term	Overlap	P-value	Adjusted P-value	Odds Ratio	Combined Score	Genes		Cluster 4
Arginine biosynthesis	2/22	0.000104268	0.00156403	166.383	1525.49	ARG2;ACY1		Clec4d
								Avil
								Sepw1
								Ccr1
								BC021614
								Arg2
								Id1
								Lpp
								Acy1
								Lrp12
								Car6
								Lims2
								Osbp2
								Hmga2

## Sheet: K5_KEGG-2021
Term	Overlap	P-value	Adjusted P-value	Odds Ratio	Combined Score	Genes		Cluster 5
Ferroptosis	3/41	7.99487e-09	7.99487e-08	59877	1.11637e+06	SLC40A1;HMOX1;GCLM		Slc40a1
Mineral absorption	2/60	2.64986e-05	0.000132493	687.552	7245.71	SLC40A1;HMOX1		Gclm
Porphyrin and chlorophyll metabolism	1/43	0.00643638	0.017052	237.56	1198.68	HMOX1		Hmox1
Cysteine and methionine metabolism	1/50	0.00748155	0.017052	203.551	996.446	GCLM
Glutathione metabolism	1/57	0.00852599	0.017052	178.045	848.318	GCLM
HIF-1 signaling pathway	1/109	0.0162617	0.0271029	92.0787	379.267	HMOX1
Fluid shear stress and atherosclerosis	1/139	0.0207063	0.0295804	71.9529	278.984	HMOX1
Hepatocellular carcinoma	1/168	0.02499	0.0312375	59.3713	219.037	HMOX1
MicroRNAs in cancer	1/310	0.045785	0.0508722	31.8576	98.2424	HMOX1
Pathways in cancer	1/531	0.0775575	0.0775575	18.3651	46.9547	HMOX1

## Sheet: K6_KEGG-2021
Term	Overlap	P-value	Adjusted P-value	Odds Ratio	Combined Score	Genes		Cluster 6
Cell cycle	13/124	3.23354e-12	3.39522e-10	18.5054	489.607	CDKN2C;MCM7;PLK1;TTK;CDC6;CDC20;CCNA2;WEE1;CCNE2;TFDP2;CHEK2;MCM6;BUB1		Tnfsf13b
Fanconi anemia pathway	4/54	0.000525186	0.0275723	11.8281	89.3226	FANCI;BLM;UBE2T;BRCA1		Slc39a10
p53 signaling pathway	4/73	0.00163393	0.0530202	8.56284	54.9458	RRM2;CCNE2;CHEK2;SESN1		Hist1h2bn
Oocyte meiosis	5/129	0.00201982	0.0530202	5.98411	37.1299	CDC20;CCNE2;PLK1;FBXO5;BUB1		Card14
Cellular senescence	5/156	0.00457026	0.089305	4.90738	26.4419	CCNA2;CCNE2;CHEK2;FOXM1;MAP2K6		Pdcd4
Progesterone-mediated oocyte maturation	4/100	0.00510314	0.089305	6.14614	32.4387	CCNA2;PLK1;KIF22;BUB1		Abcd2
Human T-cell leukemia virus 1 infection	5/219	0.0180469	0.236865	3.45162	13.8575	CDC20;CCNA2;CDKN2C;CCNE2;CHEK2		Scel
DNA replication	2/36	0.0255504	0.27305	8.57612	31.4495	MCM7;MCM6		Epm2a
Hepatitis B	4/162	0.0260048	0.27305	3.72265	13.5857	CCNA2;CCNE2;BIRC5;MAP2K6		Impa2
Homologous recombination	2/41	0.0325235	0.310452	7.47474	25.6069	BLM;BRCA1		Map2k6
Intestinal immune network for IgA production	2/48	0.0433706	0.379492	6.33504	19.8792	CD28;TNFSF13B		Mxd4
Pyrimidine metabolism	2/56	0.0571541	0.439102	5.39434	15.4386	RRM1;RRM2		Gpd1l
Glutathione metabolism	2/57	0.0589718	0.439102	5.29599	14.9913	RRM1;RRM2		Slc37a2
MicroRNAs in cancer	5/310	0.0639091	0.439102	2.41058	6.62979	CCNE2;STMN1;PDCD4;IRS2;BRCA1		Grtp1
Sulfur metabolism	1/10	0.0669108	0.439102	16.1014	43.5445	SELENBP1		Pcyox1
PD-L1 expression and PD-1 checkpoint pathway in cancer	2/89	0.125826	0.627701	3.34263	6.92879	CD28;MAP2K6		Agfg2
Rheumatoid arthritis	2/93	0.135103	0.627701	3.19505	6.3956	CD28;TNFSF13B		C130050O18Rik
Terpenoid backbone biosynthesis	1/22	0.14136	0.627701	6.89642	13.4924	PCYOX1		St6gal1
Mismatch repair	1/23	0.147292	0.627701	6.58261	12.608	EXO1		Rasa3
Transcriptional misregulation in cancer	3/192	0.147316	0.627701	2.31311	4.43001	CCNA2;CDKN2C;HPGD		Cdca7l
Longevity regulating pathway	2/102	0.156495	0.627701	2.90618	5.39017	SESN1;IRS2		Cerk
NF-kappa B signaling pathway	2/104	0.161334	0.627701	2.8489	5.19719	CARD14;TNFSF13B		Chek2
Pathways in cancer	6/531	0.161561	0.627701	1.6742	3.05185	CCNA2;EGLN3;CCNE2;LPAR5;LPAR6;BIRC5		Sgsh
Epstein-Barr virus infection	3/202	0.163742	0.627701	2.19576	3.97314	CCNA2;CCNE2;MAP2K6		Hist1h2bg
Viral carcinogenesis	3/203	0.165414	0.627701	2.18467	3.93088	CDC20;CCNA2;CCNE2		2210408F21Rik
Proteoglycans in cancer	3/205	0.168774	0.627701	2.16282	3.84807	TFAP4;PDCD4;HPSE		Cd28
Drug metabolism	2/108	0.171092	0.627701	2.74084	4.83911	RRM1;RRM2		1110002B05Rik
Growth hormone synthesis, secretion and action	2/119	0.198383	0.627701	2.48177	4.01441	IRS2;MAP2K6		Tfdp2
AMPK signaling pathway	2/120	0.200891	0.627701	2.46062	3.94927	CCNA2;IRS2		Prss35
Base excision repair	1/33	0.204411	0.627701	4.52327	7.18124	NEIL3		Tlr13
Purine metabolism	2/129	0.223615	0.627701	2.2852	3.42284	RRM1;RRM2		Lpar5
Chemical carcinogenesis	3/239	0.228515	0.627701	1.84802	2.72796	EPHX1;BIRC5;CDC6		Klhl30
FoxO signaling pathway	2/131	0.228695	0.627701	2.24954	3.3189	PLK1;IRS2		Clec4a3
PI3K-Akt signaling pathway	4/354	0.22874	0.627701	1.66414	2.45489	CCNE2;LPAR5;LPAR6;BRCA1		Zdhhc14
Allograft rejection	1/38	0.231529	0.627701	3.91103	5.72203	CD28		Gins3
Glycine, serine and threonine metabolism	1/40	0.242118	0.627701	3.71009	5.26213	GAMT		Dbp
Measles	2/139	0.249082	0.627701	2.11733	2.94303	CCNE2;CD28		Fam78a
Ubiquitin mediated proteolysis	2/140	0.251636	0.627701	2.10188	2.90011	CDC20;BRCA1		Marveld1
Graft-versus-host disease	1/42	0.252562	0.627701	3.52875	4.85592	CD28		2810055F11Rik
Type I diabetes mellitus	1/43	0.25773	0.627701	3.44456	4.67029	CD28		Prtg
ABC transporters	1/45	0.26796	0.627701	3.28766	4.32958	ABCD2		Tfap4
Phospholipase D signaling pathway	2/148	0.272083	0.627701	1.9859	2.58494	LPAR5;LPAR6		Adm
Type II diabetes mellitus	1/46	0.273022	0.627701	3.21444	4.17299	IRS2		Egln3
Other types of O-glycan biosynthesis	1/47	0.27805	0.627701	3.1444	4.02469	ST6GAL1		Selenbp1
Sphingolipid metabolism	1/49	0.288002	0.627701	3.01308	3.75064	CERK		2610528A11Rik
Cushing syndrome	2/155	0.289963	0.627701	1.89437	2.34523	CDKN2C;CCNE2		Ephx1
Arginine and proline metabolism	1/50	0.292927	0.627701	2.95144	3.62387	GAMT		Lpar6
N-Glycan biosynthesis	1/50	0.292927	0.627701	2.95144	3.62387	ST6GAL1		Ighm
Autoimmune thyroid disease	1/53	0.307499	0.645749	2.78074	3.27928	CD28		Slc9a9
Regulation of lipolysis in adipocytes	1/55	0.317048	0.652747	2.67748	3.07562	IRS2		Lrp2bp
Viral myocarditis	1/60	0.340353	0.687251	2.44996	2.6405	CD28		AI504432
Acute myeloid leukemia	1/67	0.371658	0.713116	2.18934	2.16696	CCNA2		Serpinb8
Fc epsilon RI signaling pathway	1/68	0.376008	0.713116	2.15655	2.10942	MAP2K6		Gm5086
Adipocytokine signaling pathway	1/69	0.380329	0.713116	2.12473	2.05402	IRS2		Gpr183
Renal cell carcinoma	1/69	0.380329	0.713116	2.12473	2.05402	EGLN3		1190002F15Rik
Pathogenic Escherichia coli infection	2/197	0.39508	0.719276	1.48318	1.37738	LPAR5;MYO1F		Fam83d
Inositol phosphate metabolism	1/73	0.397315	0.719276	2.00629	1.85186	IMPA2		Il6ra
Metabolism of xenobiotics by cytochrome P450	1/76	0.40975	0.729216	1.92574	1.71816	EPHX1		Hist1h3a
Rap1 signaling pathway	2/210	0.426287	0.734766	1.38956	1.1848	LPAR5;MAP2K6		Olfr110
Human immunodeficiency virus 1 infection	2/212	0.431015	0.734766	1.37619	1.15822	WEE1;MAP2K6		Ska1
Peroxisome	1/82	0.433862	0.734766	1.78255	1.48849	ABCD2		F630028O10Rik
Colorectal cancer	1/86	0.44939	0.737063	1.69833	1.35843	BIRC5		Crip1
Bile secretion	1/90	0.464496	0.737063	1.62167	1.2435	EPHX1		S100a4
Small cell lung cancer	1/92	0.471894	0.737063	1.58587	1.19099	CCNE2		Hpgd
GnRH signaling pathway	1/93	0.475554	0.737063	1.56855	1.16586	MAP2K6		Gm13710
Phosphatidylinositol signaling system	1/97	0.489947	0.737063	1.50289	1.07225	IMPA2		Tifab
Prostate cancer	1/97	0.489947	0.737063	1.50289	1.07225	CCNE2		Gamt
Glycerophospholipid metabolism	1/98	0.493484	0.737063	1.48732	1.05044	GPD1L		Stc1
Inflammatory mediator regulation of TRP channels	1/98	0.493484	0.737063	1.48732	1.05044	MAP2K6		Mafb
T cell receptor signaling pathway	1/104	0.514197	0.737063	1.40026	0.931377	CD28		Cdkn2c
Toll-like receptor signaling pathway	1/104	0.514197	0.737063	1.40026	0.931377	MAP2K6		Nrm
Parathyroid hormone synthesis, secretion and action	1/106	0.520913	0.737063	1.37344	0.895722	MAFB		Olfr111
Insulin resistance	1/108	0.527537	0.737063	1.34764	0.861862	IRS2		Nlrp10
HIF-1 signaling pathway	1/109	0.530815	0.737063	1.33509	0.845569	EGLN3		5430435G22Rik
TNF signaling pathway	1/112	0.540513	0.737063	1.29881	0.799076	MAP2K6		Irs2
Toxoplasmosis	1/112	0.540513	0.737063	1.29881	0.799076	MAP2K6		2810030D12Rik
Osteoclast differentiation	1/127	0.586098	0.752447	1.14332	0.610839	MAP2K6		Ptplad2
Lysosome	1/128	0.588972	0.752447	1.13426	0.60045	SGSH		Cytip
Vascular smooth muscle contraction	1/133	0.603049	0.752447	1.09102	0.551791	ADM		9130008F23Rik
MAPK signaling pathway	2/294	0.604654	0.752447	0.985596	0.495852	STMN1;MAP2K6		4632428N05Rik
Systemic lupus erythematosus	1/135	0.608544	0.752447	1.07463	0.533752	CD28		Cd24a
Autophagy	1/137	0.613964	0.752447	1.05872	0.516461	IRS2		Sesn1
Yersinia infection	1/137	0.613964	0.752447	1.05872	0.516461	MAP2K6		E2f8
Insulin signaling pathway	1/137	0.613964	0.752447	1.05872	0.516461	IRS2		Ube2t
Fluid shear stress and atherosclerosis	1/139	0.61931	0.752447	1.04327	0.499881	MAP2K6		Foxm1
Apoptosis	1/142	0.627191	0.752447	1.02091	0.476261	BIRC5		F630043A04Rik
Breast cancer	1/147	0.639967	0.752447	0.985701	0.439957	BRCA1		Nsl1
Cell adhesion molecules	1/148	0.64247	0.752447	0.978946	0.433121	CD28		Fam64a
Gastric cancer	1/149	0.644955	0.752447	0.972283	0.426419	CCNE2		Cdca3
Non-alcoholic fatty liver disease	1/155	0.659511	0.759171	0.934117	0.388833	IRS2		Fanci
Human papillomavirus infection	2/331	0.668934	0.759171	0.8731	0.351047	CCNA2;CCNE2		Myo1f
Hippo signaling pathway	1/163	0.678001	0.759171	0.887627	0.344938	BIRC5		Kif22
Neuroactive ligand-receptor interaction	2/341	0.684804	0.759171	0.846911	0.32066	LPAR6;ADM		Ncapd2
cGMP-PKG signaling pathway	1/167	0.686869	0.759171	0.866063	0.325303	IRS2		Depdc1b
Kaposi sarcoma-associated herpesvirus infection	1/193	0.738884	0.808154	0.747795	0.226294	MAP2K6		Prr11
Lipid and atherosclerosis	1/215	0.776129	0.836551	0.670168	0.169845	MAP2K6		Ncaph
Regulation of actin cytoskeleton	1/218	0.780781	0.836551	0.660803	0.163522	LPAR5		Birc5
Human cytomegalovirus infection	1/225	0.791266	0.839222	0.639924	0.149819	MAP2K6		Racgap1
Ras signaling pathway	1/232	0.801253	0.841316	0.620312	0.137447	RASA3		Aurkb
Salmonella infection	1/249	0.823576	0.856193	0.57729	0.112052	MAP2K6		Cdca2
Cytokine-cytokine receptor interaction	1/295	0.87226	0.897915	0.485824	0.0663963	TNFSF13B		Neil3
Amyotrophic lateral sclerosis	1/364	0.921411	0.93302	0.392089	0.0320923	MAP2K6		Melk
Alzheimer disease	1/369	0.924134	0.93302	0.386663	0.030507	IRS2		Ttk
Pathways of neurodegeneration	1/475	0.964155	0.964155	0.298562	0.0108985	MAP2K6		Ccna2
Glycosaminoglycan degradation	2/19	0.00748423	0.112263	17.167	84.0315	HPSE;SGSH		Nusap1
								Cenpf
								Cdc20
								Cenpa
								Plk1
								Kif18a
								Smc4
								Cenpk
								Spc25
								Ccdc18
								Mastl
								Ckap2
								Bub1
								Kif20b
								Mis18bp1
								Ccne2
								Wee1
								Wdhd1
								Cdc6
								Dtl
								Mcm7
								Stmn1
								Hpse
								Mcm6
								Rad51l1
								Clspn
								Rrm1
								Ccdc99
								Blm
								Esco2
								Fbxo5
								Brca1
								Exo1
								Rrm2

## Sheet: K7_KEGG-2021
Term	Overlap	P-value	Adjusted P-value	Odds Ratio	Combined Score	Genes		Cluster 7
Cell cycle	8/124	3.64617e-07	1.45847e-05	13.6386	202.185	CCNB2;CCNB1;ESPL1;CDK1;BUB1B;MCM5;CDC25C;MAD2L1		Ifi27l2a
Oocyte meiosis	7/129	6.40405e-06	0.000128081	11.2311	134.308	CCNB2;CCNB1;ESPL1;CDK1;CDC25C;AURKA;MAD2L1		Tlr8
Progesterone-mediated oocyte maturation	6/100	1.70258e-05	0.000227011	12.3892	136.043	CCNB2;CCNB1;CDK1;CDC25C;AURKA;MAD2L1		Il10ra
DNA replication	3/36	0.000960352	0.00960352	17.1939	119.467	RFC5;MCM5;POLE		Ms4a4a
Homologous recombination	3/41	0.00140602	0.0112481	14.9278	98.0309	BRIP1;RAD51;RAD54L		Mrc1
Fanconi anemia pathway	3/54	0.0031096	0.0207307	11.1154	64.1721	BRIP1;RAD51;FANCD2		Apoc2
p53 signaling pathway	3/73	0.00724173	0.0413813	8.09061	39.8697	CCNB2;CCNB1;CDK1		Ighm
Cellular senescence	4/156	0.0101973	0.0509865	4.99494	22.905	CCNB2;CCNB1;CDK1;MYBL2		Bcl6
								Mcm10
								D17H6S56E-5
								Diap3
								Ckap2l
								Hjurp
								Ly86
								Cbr2
								Clec12a
								Cks2
								Troap
								Arsb
								Espl1
								Cit
								5730590G19Rik
								Dsn1
								Kntc1
								Brip1
								Rad51
								Ncapg2
								Rfc5
								Gins1
								2810417H13Rik
								Rad51ap1
								Cenph
								Rad54l
								Iqgap3
								Pole
								Fancd2
								Cenpi
								Mybl2
								Asf1b
								Uhrf1
								Mcm5
								Hist1h2ag
								Hist1h2bl
								Hist1h2af
								Hist1h2an
								Cenpm
								H2afx
								Ube2c
								Ccnb2
								Spc24
								Hmgb2
								Hist1h1b
								Hist1h2ab
								Cdk1
								Hist1h2bk
								Hist1h2be
								Smc2
								Ndc80
								Top2a
								Kif11
								Mki67
								Ccnb1
								C330027C09Rik
								Cenpe
								Depdc1a
								Casc5
								Ncapg
								Fam54a
								Cenpp
								D2Ertd750e
								Cdkn3
								Cx3cr1
								Cdc25c
								Aurka
								Kif14
								Cd109
								Spag5
								Kif18b
								Cenpn
								Kif4
								Stil
								Zwilch
								Arhgap11a
								Pbk
								Tacc3
								Bub1b
								Ect2
								Tpx2
								2700099C18Rik
								Sgol1
								Mlf1ip
								Mad2l1
								Fam33a
								Kif15
								Shcbp1
								4930547N16Rik
								Aspm
								Hmmr
								Nek2
								Gen1
								Anln
								Cep55
								Kif23
								Dlgap5
								Nuf2
								Kif2c
								Kif20a
								Prc1
